# Supplementary material for: Predictors of three-month mortality among hospitalized older adults in Togo
Source: BMC Geriatr. 2020 Nov 26;20:507. doi: 10.1186/s12877-020-01907-y (PMC7690011; doi:10.1186/s12877-020-01907-y)
Supplement: Supplementary file 2 — Additional file 2. [file 12877_2020_1907_MOESM2_ESM.xlsx]

## Sheet: mortalite
NUMID	IDOPS	DATENAISS	CNI	AGEREV	STRUC	AUTSTRU	SERV	PRECISER	NUMIDE	DATENQ	HEURD	DATENT	NOMENQ	Sex	NIVEAU	NATION	AUTNAT	HABIT	AUTHA	SITMAT	POLYG	NBRFEM	NBRENF	ENFVIV	ENFVIL	ENFTOG	ENFETR	SITPROF	PENSI	RETRA	VEUVA	INVAL	AUTPEN	AIDFINA	ENFT	FAMPR	AUAID	REVENU	AUTREV	BESOI	CHARG	ASSURAN	LOGEME	AUTLOG	SEUL	CONJ	ENFA	FRER	FAMIL
308	NKK	17333	NA	71	3	NA	Medical	NA	PAKAKA47	2019-11-06	09.03	2018-11-01	AYIGAH	Male	None/Primary school	1	NA	Other cities	KARA	Married/Living with a partner	0	1	7	5	4	1	NA	In activity	0	NA	NA	NA	NA	1	1	NA	NA	Income generating activity	NA	1	6	No	1	NA	0	1	1	NA	NA
309	NKK	NA	NA	54	3	NA	Medical	NA	PLIKA	2019-11-06	08.15	2018-10-25	AYIGAH	Male	Secondary/University	1	NA	Other cities	KARA	Married/Living with a partner	0	1	6	5	5	0	0	In activity	0	NA	NA	NA	NA	0	NA	NA	NA	Income generating activity	NA	NA	8	No	1	NA	0	1	1	NA	NA
649	MOAP	NA	0	60	2	NA	Medical	NA	DAKEYACA59	2019-09-09	09H45	2019-02-01	kadangha	Male	None/Primary school	1	NA	Lomé	NA	Widow/Living alone	0	1	1	1	1	1	0	Retirement	0	NA	NA	NA	NA	1	1	0	NA	Financial aid	NA	1	0	No	1	NA	0	0	1	0	0
609	MOAP	NA	0	50	1	NA	Medical	6	AVIMICSO68	2019-08-09	14H02	2018-08-03	Alfred z	Male	None/Primary school	1	NA	NA	NA	Married/Living with a partner	0	NA	3	3	3	0	0	In activity	0	NA	NA	NA	NA	1	0	1	NA	Financial aid	NA	1	4	No	1	NA	0	1	0	0	0
204	NKK	20821	0	62	4	CHR LC	Medical	6	BAKENOLC57	2019-06-03	10.30	2019-05-31	AVOYI	Male	None/Primary school	1	NA	Lomé	NA	Widow/Living alone	NA	NA	3	3	3	NA	NA	In activity	0	NA	NA	NA	NA	0	NA	NA	NA	Income generating activity	NA	2	NA	No	2	NA	0	0	1	0	0
205	NKK	23377	0	55	4	CHR LC	Medical	6	EGBAMELC64	2019-06-03	09.00	2019-05-26	AVOYI	Female	None/Primary school	1	NA	Other cities	TABLIGBO	Widow/Living alone	NA	NA	2	2	0	2	NA	In activity	0	NA	NA	NA	NA	1	1	0	NA	Financial aid	NA	2	NA	No	4	MAISON FAMILIALE	0	0	0	1	0
216	NKK	25204	0	60	1	NA	Medical	2	HONAMESO69	2019-06-03	17.30	2019-06-02	AVOYI	Male	None/Primary school	1	NA	Lomé	NA	Married/Living with a partner	0	NA	7	7	7	NA	NA	MD	0	NA	NA	NA	NA	1	1	0	NA	Financial aid	NA	1	0	No	1	NA	0	1	1	0	0
203	NKK	21070	1	62	1	NA	Medical	2	LOGKOMSO57	2019-06-03	16.40	2019-05-02	AVOYI	Male	Secondary/University	1	NA	Lomé	NA	Married/Living with a partner	0	NA	2	2	NA	NA	NA	In activity	0	NA	NA	NA	NA	NA	NA	NA	NA	Income generating activity	NA	NA	2	Yes	1	NA	0	1	1	0	0
207	NKK	16803	0	73	4	CHRLC	Medical	6	SIMABLLC46	2019-06-03	12.04	2019-05-22	AVOYI	Female	None/Primary school	1	NA	Other cities	TSEVIE	Married/Living with a partner	NA	NA	4	4	1	3	0	Retirement	1	1	0	0	NA	1	1	0	NA	Financial aid	NA	2	0	Yes	1	NA	0	1	1	0	0
211	NKK	13881	0	81	1	NA	Medical	2	TATANKSO38	2019-06-03	15.45	2019-05-29	AVOYI	Male	None/Primary school	1	NA	Other cities	KPALIME	Married/Living with a partner	0	NA	5	4	0	4	0	MD	0	NA	NA	NA	NA	1	1	0	NA	Financial aid	NA	2	0	No	1	NA	0	1	0	0	0
218	NKK	25204	0	50	1	NA	Medical	5	AMAAMASO69	2019-05-31	17.40	2019-05-06	AVOYI	Male	None/Primary school	1	NA	Other cities	ANFOIN	Married/Living with a partner	0	NA	4	4	2	2	NA	In activity	0	NA	NA	NA	NA	NA	NA	NA	NA	Income generating activity	NA	2	5	No	1	NA	0	1	1	0	0
212	NKK	21916	0	59	2	NA	Medical	NA	AGBAKOCA60	2019-05-23	15.15	2019-05-09	KADANGHA	Female	None/Primary school	1	NA	Lomé	NA	Widow/Living alone	NA	NA	4	3	2	NA	1	In activity	0	NA	NA	NA	NA	0	NA	NA	NA	Income generating activity	NA	2	2	No	1	NA	0	1	1	0	0
193	NKK	25204	0	50	2	NA	Medical	NA	WOMABRCA69	2019-05-23	14.19	2019-05-22	KADANGHA	Female	Secondary/University	1	NA	Lomé	NA	Married/Living with a partner	NA	NA	2	1	1	NA	NA	In activity	0	NA	NA	NA	NA	0	NA	NA	NA	Income generating activity	NA	2	2	No	1	NA	0	1	1	0	0
199	NKK	24473	0	52	1	NA	Medical	5	ASSBKASO67	2019-05-21	16.40	2019-05-19	AVOYI	Male	None/Primary school	1	NA	Lomé	NA	Married/Living with a partner	1	2	5	5	5	NA	NA	Retirement	1	1	0	0	NA	0	NA	NA	NA	Pension fund	NA	2	6	No	1	NA	1	0	1	1	0
191	NKK	23878	1	54	1	NA	Medical	5	OURMOHSO65	2019-05-21	15.30	2019-05-18	AVOYI	Male	Secondary/University	1	NA	Lomé	NA	Married/Living with a partner	0	NA	0	NA	NA	NA	NA	Retirement	0	NA	NA	NA	NA	0	NA	NA	NA	Income generating activity	NA	2	10	No	2	NA	0	1	0	0	0
214	NKK	24473	0	52	2	NA	Medical	NA	ATICHICA67	2019-05-15	12.03	2019-04-30	KADANGHA	Female	Secondary/University	1	NA	Lomé	NA	Widow/Living alone	NA	NA	1	1	1	NA	NA	In activity	0	NA	NA	NA	NA	1	0	1	NA	Financial aid	NA	2	2	No	2	NA	1	NA	NA	NA	NA
196	NKK	21551	0	59	2	NA	Medical	NA	AZILOUCA59	2019-05-14	11.45	2019-04-23	KADANGHA	Female	None/Primary school	1	NA	Lomé	NA	Married/Living with a partner	NA	NA	2	2	2	NA	NA	In activity	0	NA	NA	NA	NA	0	NA	NA	NA	Income generating activity	NA	2	3	No	1	NA	0	1	1	0	0
215	NKK	11324	0	88	2	NA	Medical	NA	DJEAKOCA31	2019-05-14	07.50	2019-05-03	KADANGHA	Female	None/Primary school	1	NA	Lomé	NA	Widow/Living alone	NA	NA	8	6	6	NA	NA	Retirement	0	NA	NA	NA	NA	1	1	0	NA	Financial aid	NA	2	0	No	1	NA	0	0	1	0	0
195	NKK	16072	0	75	2	NA	Medical	NA	WASRAPCA44	2019-05-14	10.25	2019-05-12	KADANGHA	Male	None/Primary school	1	NA	Lomé	NA	Widow/Living alone	0	NA	4	4	3	1	NA	Retirement	1	1	0	0	NA	0	NA	NA	NA	Financial aid	NA	2	1	Yes	1	NA	0	1	1	0	0
271	NKK	24472	1	52	2	NA	Medical	NA	ESSPHYCA66	2019-05-13	13.15	2019-05-07	KADANGHA	Male	Secondary/University	1	NA	Other cities	NOTSE	Married/Living with a partner	1	3	8	8	8	0	0	In activity	0	NA	NA	NA	NA	0	NA	NA	NA	Income generating activity	NA	2	9	No	1	NA	0	1	1	0	0
284	NKK	NA	0	73	2	NA	Medical	NA	KOUPAUCA46	2019-05-13	15.50	2019-05-04	KADANGHA	Female	Secondary/University	1	NA	Lomé	NA	Widow/Living alone	NA	NA	8	8	5	1	2	Retirement	1	0	1	0	NA	1	1	0	NA	Financial aid	NA	2	1	No	1	NA	0	0	0	1	0
282	NKK	19914	0	65	4	CHR LC	Medical	NA	DJIEMMLC54	2019-05-09	11.40	2019-05-08	AVOYI Mario	Male	Secondary/University	1	NA	Lomé	NA	Married/Living with a partner	NA	1	10	10	10	0	0	Retirement	0	NA	NA	NA	NA	NA	NA	NA	NA	Income generating activity	NA	2	7	No	1	NA	0	1	1	0	0
270	NKK	NA	0	87	4	CHR LC	Medical	NA	KPEMILC62	2019-05-09	10.30	2019-05-06	AVOYI Mario	Female	None/Primary school	1	NA	Lomé	NA	Married/Living with a partner	NA	NA	6	6	6	0	0	In activity	0	NA	NA	NA	NA	1	1	NA	NA	Income generating activity	NA	3	6	No	1	NA	0	1	1	0	0
274	NKK	NA	0	55	2	NA	Medical	6	NYIESTCA64	2019-05-09	09.00	2019-05-08	KADANGHA	Female	Secondary/University	2	RWANDAISE	Lomé	NA	Widow/Living alone	NA	3	3	1	0	0	2	In activity	0	NA	NA	NA	NA	0	NA	NA	NA	Income generating activity	NA	2	1	No	2	NA	0	0	1	0	0
269	NKK	21915	0	60	1	NA	Medical	2	AKATEASO59	2019-05-06	15.10	2019-05-04	AVOYI Mario	Male	Secondary/University	1	NA	Lomé	NA	Married/Living with a partner	0	NA	3	3	2	0	1	In activity	0	NA	NA	NA	NA	1	1	0	NA	Income generating activity	NA	NA	6	Yes	1	NA	0	1	1	0	0
268	NKK	15904	0	76	1	NA	Medical	6	DOUAMASO43	2019-05-06	16.05	2019-04-01	AVOYI Mario	Female	Secondary/University	1	NA	Lomé	NA	Widow/Living alone	0	NA	5	5	0	0	5	In activity	0	NA	NA	NA	NA	1	1	NA	NA	Income generating activity	NA	4	6	No	1	NA	0	0	0	0	0
289	NKK	24680	1	52	1	NA	Medical	2	TOHMENSO67	2019-05-06	17.35	2019-04-12	AVOYI Mario	Male	Secondary/University	1	NA	Lomé	NA	Married/Living with a partner	0	NA	4	4	4	0	0	In activity	0	NA	NA	NA	NA	0	NA	NA	NA	Income generating activity	NA	4	5	No	1	NA	0	1	1	0	0
272	NKK	NA	0	55	1	NA	Medical	NA	AGAKOFSO64	2019-05-03	09.45	2019-05-02	KADANGHA	Male	None/Primary school	1	NA	Other cities	KOVIE	Married/Living with a partner	1	2	8	8	3	2	3	In activity	0	NA	NA	NA	NA	1	1	0	NA	Financial aid	NA	2	0	No	1	NA	0	1	1	0	0
129	NKK	15707	0	76	1	NA	Medical	NA	AMEKOFSO43	2019-02-27	07.10	2019-02-25	KADANGHA	Male	None/Primary school	1	NA	Lomé	NA	Widow/Living alone	0	NA	8	8	8	NA	NA	Retirement	0	NA	NA	NA	NA	1	1	0	NA	MD	MES LOCATAIRES	2	1	No	1	NA	0	0	1	0	0
117	NKK	13515	1	83	2	NA	Medical	NA	AGBAFICA36	2019-02-19	09.40	2019-02-07	KADANGHA	Female	None/Primary school	1	NA	Lomé	NA	Widow/Living alone	NA	NA	19	7	NA	NA	NA	In activity	1	0	1	0	NA	1	1	0	NA	Income generating activity	NA	2	4	No	1	NA	0	0	1	0	0
505	NKK	22978	1	56	1	NA	Medical	5	BAKYAOSO62	2019-04-29	15.20	2019-04-25	AVOYI	Male	None/Primary school	1	NA	Lomé	NA	Married/Living with a partner	0	NA	2	2	2	0	0	Retirement	0	NA	NA	NA	NA	1	0	1	NA	Financial aid	NA	2	NA	No	2	NA	0	1	1	0	0
464	NKK	25369	0	50	1	NA	Medical	5	NOUABOSO69	2019-04-29	16.15	2019-04-13	AVOYI	Male	None/Primary school	2	NIGERIA	Lomé	NA	Married/Living with a partner	0	NA	3	3	3	0	0	In activity	0	NA	NA	NA	NA	0	NA	NA	NA	Income generating activity	NA	4	4	No	2	NA	0	1	1	0	0
506	NKK	22366	1	58	1	NA	Medical	NA	AFEJOSSO61	2019-04-25	14.20	2019-04-15	DKD	Male	Secondary/University	1	NA	Lomé	NA	Married/Living with a partner	0	NA	4	4	4	0	0	Retirement	1	1	0	0	NA	0	NA	NA	NA	None	NA	4	7	Yes	1	NA	0	1	1	0	0
468	NKK	NA	0	75	2	NA	Medical	NA	ANOKOFCA44	2019-04-25	09.15	2019-04-23	KADANGHA	Male	Secondary/University	1	NA	Lomé	NA	Married/Living with a partner	0	NA	6	5	5	0	0	Retirement	1	1	0	0	NA	1	1	0	NA	Financial aid	NA	1	0	No	1	NA	0	0	1	0	0
466	NKK	23543	0	55	4	CHR-LC	Medical	NA	ASSESTLC64	2019-04-25	10.30	2019-04-19	AVOYI	Female	None/Primary school	1	NA	Lomé	NA	Widow/Living alone	NA	NA	5	5	5	0	0	In activity	0	NA	NA	NA	NA	1	1	0	NA	Income generating activity	NA	2	3	No	4	ENFANTS	0	0	1	0	0
95	NKK	24473	0	52	2	NA	Medical	NA	AKUANGCA67	2019-02-07	14.50	2019-02-04	KADANGHA	Female	None/Primary school	1	NA	Lomé	NA	Widow/Living alone	NA	NA	6	3	3	0	0	In activity	0	NA	NA	NA	NA	1	0	1	NA	Income generating activity	NA	2	4	No	1	NA	0	0	1	0	0
142	NKK	17899	0	70	2	NA	Medical	NA	ADOFIOCA49	2019-01-25	11.20	2019-01-22	KADANGHA	Female	None/Primary school	1	NA	Other cities	TABLIGBO	Married/Living with a partner	NA	NA	9	4	1	3	NA	Retirement	0	NA	NA	NA	NA	1	1	0	NA	None	NA	1	0	No	1	NA	0	1	1	0	0
500	NKK	NA	0	85	2	NA	Medical	NA	ADAAFICA34	2019-04-24	08.10	2019-04-17	KADANGHA	Female	None/Primary school	1	NA	Lomé	NA	Widow/Living alone	NA	NA	6	4	4	0	0	Retirement	0	NA	NA	NA	NA	1	1	0	NA	Financial aid	NA	2	0	No	1	NA	0	0	1	0	0
498	NKK	NA	0	65	2	NA	Medical	NA	ENAAFOCA54	2019-04-24	15.45	2019-04-14	KADANGHA	Female	None/Primary school	1	NA	Lomé	NA	Widow/Living alone	0	NA	1	0	0	0	0	In activity	0	NA	NA	NA	NA	0	NA	NA	NA	Income generating activity	NA	2	2	No	1	NA	0	0	1	0	0
507	NKK	23177	0	56	1	NA	Medical	2	KODFRASO63	2019-04-22	11.30	2019-04-20	AVOYI	Male	Secondary/University	1	NA	Lomé	NA	Married/Living with a partner	1	2	2	2	2	0	0	In activity	0	NA	NA	NA	NA	0	NA	NA	NA	Income generating activity	NA	2	4	No	2	NA	0	1	1	0	0
508	NKK	16603	0	74	1	NA	Medical	5	TCHTCHSO45	2019-04-22	09.45	2019-04-11	AVOYI	Male	NA	1	NA	Lomé	NA	Widow/Living alone	0	NA	2	2	2	0	0	Retirement	1	1	0	0	NA	NA	NA	NA	NA	Pension fund	NA	3	0	Yes	1	NA	0	0	0	0	0
521	NKK	NA	0	63	2	NA	Medical	5	ATAJEACA56	2019-04-18	10.55	2019-04-15	KADANGHA	Female	Secondary/University	1	NA	Lomé	NA	Married/Living with a partner	NA	NA	3	3	3	0	0	Retirement	0	NA	NA	NA	NA	0	NA	NA	NA	Financial aid	NA	2	3	No	1	NA	0	1	1	0	0
519	NKK	24273	0	54	4	CHR LC	Medical	6	BOFAKOLC65	2019-04-18	09.00	2019-04-15	AVOYI	Female	None/Primary school	1	NA	Other cities	KOUVE	Married/Living with a partner	NA	NA	7	7	2	5	0	In activity	0	NA	NA	NA	NA	1	1	0	NA	Income generating activity	NA	1	1	No	4	MAISON DU MARI	0	1	1	0	0
512	NKK	19890	0	65	4	CHR LC	Medical	6	DJAYAWLC54	2019-04-18	18.10	2019-04-15	AVOYI	Female	None/Primary school	1	NA	Other cities	ANIE	Married/Living with a partner	NA	NA	7	7	3	4	0	MD	0	NA	NA	NA	NA	1	1	0	MARI	Financial aid	NA	1	0	No	4	MARI	0	1	1	0	0
517	NKK	NA	0	50	2	NA	Medical	NA	MAMNOUCA69	2019-04-18	14.20	2019-04-16	KADANGHA	Male	Secondary/University	1	NA	Lomé	NA	Married/Living with a partner	0	NA	3	3	3	0	0	In activity	0	NA	NA	NA	NA	0	NA	NA	NA	Income generating activity	NA	2	4	Yes	1	NA	0	1	1	0	0
509	NKK	NA	0	66	2	NA	Medical	5	OWOAMACA53	2019-04-18	09.40	2019-04-14	KADANGHA	Female	None/Primary school	1	NA	Other cities	AKEBOU	Widow/Living alone	NA	NA	8	7	2	1	4	Retirement	0	NA	NA	NA	NA	1	1	0	NA	Financial aid	NA	2	3	No	1	NA	0	0	1	0	0
514	NKK	25004	0	51	4	CHR LC	Medical	1	ROUFOLLC68	2019-04-18	11.30	2019-04-17	AVOYI	Male	Secondary/University	1	NA	Lomé	NA	Married/Living with a partner	1	NA	2	2	2	0	0	In activity	0	NA	NA	NA	NA	0	NA	NA	NA	Income generating activity	NA	2	3	No	4	MAISON FAMILIALE	0	1	1	0	0
518	NKK	23503	1	55	4	CHR LC	Medical	6	YAYISSLC64	2019-04-18	10.45	2019-04-12	AVOYI	Male	None/Primary school	1	NA	Lomé	NA	Married/Living with a partner	1	2	4	4	4	0	0	In activity	0	NA	NA	NA	NA	0	NA	NA	NA	Income generating activity	NA	4	2	No	1	NA	0	1	1	0	0
520	NKK	21915	1	60	2	NA	Medical	4	BADWANCA59	2019-04-17	16.15	2019-04-15	KADANGHA	Male	Secondary/University	1	NA	Other cities	NOTSE	Married/Living with a partner	0	NA	6	6	5	1	0	Retirement	1	1	0	0	NA	0	NA	NA	NA	Pension fund	NA	2	8	Yes	1	NA	0	1	1	0	0
140	NKK	24838	0	51	2	NA	Medical	NA	SOUAFICA68	2019-01-21	17.00	2019-01-17	KADANGHA	Female	None/Primary school	1	NA	Lomé	NA	Widow/Living alone	NA	NA	1	1	1	NA	NA	Retirement	0	NA	NA	NA	NA	1	1	0	NA	MD	NA	1	5	No	3	NA	0	0	0	1	0
523	NKK	NA	0	80	1	NA	Medical	6	GNAYAWSO39	2019-04-17	12.17	2019-04-01	KADANGHA	Female	None/Primary school	1	NA	Lomé	NA	Widow/Living alone	NA	NA	6	3	3	0	0	Retirement	0	NA	NA	NA	NA	1	1	0	NA	Financial aid	NA	2	0	No	1	NA	0	0	1	0	0
510	NKK	NA	0	75	1	NA	Medical	6	KLOAYISO44	2019-04-17	09.40	2019-04-09	KADANGHA	Male	None/Primary school	1	NA	Other cities	ANEHO	Widow/Living alone	0	NA	2	2	2	0	0	In activity	1	1	0	0	NA	1	1	0	NA	Financial aid	NA	2	0	No	1	NA	0	0	1	0	0
516	NKK	NA	1	68	2	NA	Medical	4	TOSLAOCA51	2019-04-17	15.20	2019-04-15	KADANGHA	Female	None/Primary school	1	NA	Lomé	NA	Widow/Living alone	NA	NA	3	1	1	0	0	Retirement	1	1	0	0	NA	1	1	0	NA	Pension fund	NA	2	0	Yes	1	NA	0	0	1	0	0
265	NKK	19725	0	65	1	NA	Medical	5	ADAJEASO54	2019-04-16	08.05	2019-04-12	KOUAKOU	Male	None/Primary school	1	NA	Lomé	NA	Married/Living with a partner	1	2	2	2	2	NA	NA	MD	0	NA	NA	NA	NA	1	NA	NA	FEMME	Financial aid	NA	2	0	No	4	MAISON FAMILIALE	0	1	1	0	0
522	NKK	23491	0	55	1	NA	Medical	5	DJIYEMSO64	2019-04-16	09.38	2019-04-09	AVOYI	Male	Secondary/University	1	NA	Other cities	DAPAONG	Married/Living with a partner	0	NA	4	4	2	2	0	In activity	0	NA	NA	NA	NA	0	NA	NA	NA	Income generating activity	NA	2	5	Yes	1	NA	0	1	1	0	0
240	NKK	14246	0	80	1	NA	Medical	5	KPOKOMSO39	2019-04-16	08.50	2019-04-10	KOUAKOU	Male	None/Primary school	1	NA	Other cities	BADJA	Married/Living with a partner	0	NA	7	7	5	2	0	In activity	0	NA	NA	NA	NA	1	1	1	NA	Income generating activity	NA	2	0	No	1	NA	0	1	1	0	0
515	NKK	NA	0	60	2	NA	Medical	NA	AKPMESCA60	2019-04-13	NA	2019-04-05	KADANGHA	Female	Secondary/University	1	NA	Lomé	NA	Widow/Living alone	NA	NA	6	6	3	0	3	In activity	0	NA	NA	NA	NA	1	1	0	NA	Income generating activity	NA	2	6	No	2	NA	0	0	1	0	0
177	NKK	43631	1	60	1	NA	Medical	NA	AKPKOMSO58	2018-12-18	14.25	2019-12-12	LYM	Male	Secondary/University	1	NA	Lomé	NA	Married/Living with a partner	0	NA	4	4	4	NA	NA	In activity	0	NA	NA	NA	NA	0	NA	NA	NA	Income generating activity	NA	NA	6	No	1	NA	0	1	1	0	0
412	NKK	19160	0	67	4	CHR-LC	Medical	6	AMAPAVLC52	2019-04-12	09.05	2019-04-10	AVOYI	Female	None/Primary school	1	NA	Lomé	NA	Widow/Living alone	NA	NA	5	5	0	0	0	MD	0	NA	NA	NA	NA	1	1	0	NA	Financial aid	NA	2	0	No	1	NA	0	0	1	0	0
410	NKK	23376	1	55	4	CHR-LC	Medical	6	ANIKOKLC63	2019-04-12	11.45	2019-04-08	AVOYI	Male	Secondary/University	1	NA	Lomé	NA	Married/Living with a partner	0	NA	4	4	4	0	0	In activity	1	1	0	0	NA	0	NA	NA	NA	Income generating activity	NA	2	2	Yes	1	NA	0	1	1	0	0
435	NKK	43631	0	60	4	CHR-LC	Medical	6	FOLKOMLC59	2019-04-12	10.30	2019-04-09	AVOYI	Male	None/Primary school	1	NA	Other cities	TSEVIE	Married/Living with a partner	0	NA	6	6	1	5	0	In activity	0	NA	NA	NA	NA	0	NA	NA	NA	Income generating activity	NA	2	3	No	1	NA	0	1	1	0	0
431	NKK	NA	0	65	2	NA	Medical	4	GAYKODCA54	2019-04-12	14.05	2019-04-05	KADANGHA	Male	None/Primary school	1	NA	Lomé	NA	Married/Living with a partner	1	6	19	19	10	7	2	Retirement	0	NA	NA	NA	NA	1	1	0	NA	Financial aid	NA	2	4	No	1	NA	0	1	1	0	0
180	NKK	21551	0	59	2	NA	Medical	1	HOUMARCA59	2018-12-01	09.52	2018-11-28	ANANI	Female	None/Primary school	1	NA	Lomé	NA	Widow/Living alone	NA	NA	6	6	4	0	2	In activity	0	NA	NA	NA	NA	0	NA	NA	NA	Income generating activity	NA	1	2	No	1	NA	0	0	0	1	0
408	NKK	18152	1	70	2	NA	Medical	NA	BEDAKOCA49	2019-04-11	16.00	2019-04-10	KADANGHA	Female	None/Primary school	1	NA	Lomé	NA	Widow/Living alone	NA	NA	1	0	0	0	0	Retirement	1	1	0	0	NA	0	NA	NA	NA	Pension fund	NA	3	4	Yes	1	NA	0	0	1	0	0
436	NKK	43631	0	60	1	NA	Medical	2	BOUSAOSO59	2019-04-11	16.05	2019-04-09	AVOYI	Female	None/Primary school	1	NA	Lomé	NA	Married/Living with a partner	NA	NA	8	8	8	0	0	MD	0	NA	NA	NA	NA	1	1	0	NA	Financial aid	NA	2	0	No	4	MARI	0	1	1	0	0
437	NKK	16927	1	73	1	NA	Medical	2	DOSKAGSO46	2019-04-11	15.05	2019-04-08	AVOYI	Male	Secondary/University	1	NA	Lomé	NA	Married/Living with a partner	0	NA	2	2	1	0	1	Retirement	0	NA	NA	NA	NA	1	1	0	NA	Financial aid	NA	2	1	No	1	NA	0	1	1	0	0
403	NKK	25203	1	51	2	NA	Medical	NA	EDJESSCA68	2019-04-11	18.00	2019-04-10	KADANGHA	Female	Secondary/University	1	NA	Lomé	NA	Married/Living with a partner	NA	NA	4	4	2	2	0	In activity	0	NA	NA	NA	NA	1	1	0	NA	Financial aid	NA	2	1	Yes	1	NA	0	1	1	0	0
414	NKK	18429	0	69	4	CHR-LC	Medical	1	AGAKOSLC50	2019-04-10	13.55	2019-04-08	AVOYI	Female	None/Primary school	1	NA	Other cities	KARA	Married/Living with a partner	NA	NA	5	4	2	2	0	In activity	0	NA	NA	NA	NA	1	1	0	NA	Income generating activity	NA	2	1	No	4	MARI	0	1	1	0	0
416	NKK	43662	1	59	4	CHR-LC	Medical	NA	ATATOULC60	2019-04-10	10.10	2019-04-08	AVOYI	Female	Secondary/University	1	NA	Lomé	NA	Married/Living with a partner	NA	NA	5	5	4	0	1	In activity	0	NA	NA	NA	NA	0	NA	NA	NA	Income generating activity	NA	2	1	Yes	1	NA	0	0	1	0	0
434	NKK	25369	0	50	4	CHR-LC	Medical	NA	DJIYAWIC69	2019-04-10	1115	2019-04-08	AVOYI	Female	None/Primary school	1	NA	Other cities	KPALIME	Widow/Living alone	NA	NA	3	3	1	2	0	In activity	0	NA	NA	NA	NA	1	1	0	NA	Income generating activity	NA	1	1	No	4	MAISON FAMILIALE	0	0	1	0	0
429	NKK	43830	1	55	4	CHR-LC	Medical	6	ESSBAYLC54	2019-04-10	12.05	2019-04-08	AVOYI	Female	None/Primary school	1	NA	Lomé	NA	Married/Living with a partner	NA	NA	10	9	1	0	2	MD	0	NA	NA	NA	NA	1	1	0	NA	Financial aid	NA	1	0	Yes	4	ENFANT	0	0	1	0	0
409	NKK	23543	0	55	4	CHR-LC	Medical	NA	FOLRAYLC64	2019-04-10	13.04	2019-04-08	AVOYI	Male	Secondary/University	1	NA	Lomé	NA	Widow/Living alone	NA	0	0	NA	NA	NA	NA	MD	0	NA	NA	NA	NA	1	0	1	NA	Financial aid	NA	1	0	No	3	NA	0	0	0	1	0
415	NKK	22281	1	59	4	CHR-LC	Medical	6	AGBKWALC60	2019-04-08	15.05	2019-04-04	AVOYI	Male	Secondary/University	1	NA	Lomé	NA	Married/Living with a partner	0	NA	3	3	2	0	1	In activity	0	NA	NA	NA	NA	0	NA	NA	NA	Income generating activity	NA	4	5	No	1	NA	0	1	1	0	0
46	NKK	21916	0	60	2	NA	Medical	1	ATAZAKCA60	2018-08-25	NA	2018-08-24	DAKEY	Male	None/Primary school	1	NA	Lomé	NA	Married/Living with a partner	1	3	13	13	6	7	0	In activity	0	NA	NA	NA	NA	0	NA	NA	NA	Income generating activity	NA	1	7	No	2	NA	0	1	1	0	0
743	MOAP	NA	0	70	2	NA	Medical	NA	AGBAKOCA48	2018-08-11	09H35	2018-08-09	DAKEY	Female	None/Primary school	1	NA	Lomé	NA	Married/Living with a partner	NA	NA	5	3	3	NA	NA	Retirement	0	NA	NA	NA	NA	1	1	1	NA	Financial aid	NA	1	5	No	1	NA	0	1	0	0	0
234	NKK	25204	0	50	1	NA	Medical	NA	AYAAKOSO69	2019-04-06	09.15	2019-04-03	AVOYI	Female	None/Primary school	1	NA	Lomé	NA	Married/Living with a partner	NA	NA	3	3	3	NA	NA	In activity	0	NA	NA	NA	NA	0	NA	NA	NA	Income generating activity	NA	2	6	No	1	NA	0	0	1	0	0
176	NKK	15/06/194	1	70	1	NA	Medical	NA	ABATCHSO48	2018-12-18	15.29	2018-12-18	LYM	Male	None/Primary school	1	NA	Lomé	NA	Married/Living with a partner	0	NA	7	7	7	NA	NA	Retirement	1	1	0	0	NA	1	1	0	NA	Pension fund	NA	1	3	Yes	1	NA	0	1	0	0	0
235	NKK	24108	0	53	1	NA	Medical	2	DEHAKOSO66	2019-04-06	12.06	2019-04-04	AVOYI	Female	NA	1	NA	Other cities	TADO	Married/Living with a partner	NA	NA	5	5	1	1	3	In activity	NA	NA	NA	NA	NA	NA	NA	NA	NA	MD	NA	NA	NA	No	NA	NA	0	1	1	0	0
224	NKK	22647	0	57	2	NA	Medical	NA	DOSDODCA62	2019-04-06	11.00	2019-04-05	KADANGHA	Male	None/Primary school	1	NA	Lomé	NA	Married/Living with a partner	0	NA	9	9	8	NA	1	In activity	0	NA	NA	NA	NA	0	NA	NA	NA	Income generating activity	NA	2	8	No	1	NA	0	1	1	0	0
221	NKK	17168	0	72	1	NA	Medical	2	LANDOPSO47	2019-04-06	13.15	2019-04-03	AVOYI	Female	None/Primary school	1	NA	Lomé	NA	Widow/Living alone	NA	NA	5	5	2	1	2	MD	0	NA	NA	NA	NA	1	1	0	NA	Financial aid	NA	2	0	No	4	SON ENFANT	0	0	1	0	0
227	NKK	23377	0	55	2	NA	Medical	NA	MESYAOCA64	2019-04-06	07.55	2019-04-04	KADANGHA	Male	Secondary/University	1	NA	Lomé	NA	Married/Living with a partner	0	NA	7	7	5	NA	2	Retirement	1	1	0	0	NA	1	1	0	NA	Pension fund	NA	2	1	Yes	1	NA	0	1	1	0	0
220	NKK	20089	1	65	2	NA	Medical	NA	ADDTAHCA54	2019-04-05	11.05	2019-04-01	KADANGHA	Male	Secondary/University	1	NA	Lomé	NA	Married/Living with a partner	1	3	15	15	11	12	2	Retirement	1	1	0	0	NA	0	NA	NA	NA	Pension fund	NA	2	11	No	1	NA	0	1	1	0	0
223	NKK	16803	0	73	2	NA	Medical	5	AMOEMMCA46	2019-04-05	15.50	2019-03-31	KADANGHA	Male	None/Primary school	1	NA	Lomé	NA	Widow/Living alone	0	NA	0	NA	NA	NA	NA	Retirement	0	NA	NA	NA	NA	1	0	1	NA	Financial aid	NA	3	0	No	1	NA	0	0	0	1	0
228	NKK	22282	0	58	2	NA	Medical	NA	BOURAICA61	2019-04-05	10.09	2019-04-04	KADANGHA	Female	Secondary/University	1	NA	Other cities	KPALIME	Widow/Living alone	NA	NA	6	6	2	4	NA	In activity	0	NA	NA	NA	NA	1	1	0	NA	Financial aid	NA	2	3	No	2	NA	0	0	1	0	0
222	NKK	19359	0	67	2	NA	Medical	NA	ETSKPACA52	2019-04-05	19.15	2019-03-27	KADANGHA	Male	None/Primary school	1	NA	Lomé	NA	Married/Living with a partner	1	2	11	11	11	NA	NA	Retirement	1	1	0	0	NA	0	NA	NA	NA	Pension fund	NA	2	5	Yes	1	NA	0	1	1	0	0
363	NKK	NA	0	57	2	NA	Medical	NA	DIOSYLCA62	2019-05-06	14.00	2019-02-27	KADANGHA	Male	Secondary/University	1	NA	Lomé	NA	Married/Living with a partner	0	NA	4	4	0	0	4	Retirement	0	NA	NA	NA	NA	1	1	0	NA	MD	LOCATIONS	2	0	No	1	NA	0	0	0	1	0
226	NKK	7306	0	99	4	CHRLC	Medical	NA	MAYABRLC20	2019-04-05	11.05	2019-04-02	AVOYI	Female	None/Primary school	1	NA	Lomé	NA	Widow/Living alone	NA	NA	8	5	3	1	1	MD	NA	NA	NA	NA	NA	1	1	0	NA	Financial aid	NA	2	0	No	4	ENFANT	0	0	1	0	0
230	NKK	19725	0	65	2	NA	Medical	5	PODYAOCA54	2019-04-05	14.45	2019-04-04	KADANGHA	Male	None/Primary school	1	NA	Lomé	NA	Married/Living with a partner	0	NA	5	5	5	NA	NA	Retirement	1	1	0	0	NA	1	1	0	NA	Financial aid	NA	2	1	No	2	NA	0	1	1	0	0
236	NKK	19360	0	66	4	CHRLC	Medical	NA	TELDASLC53	2019-04-05	08.10	2019-04-01	AVOYI	Male	NA	1	NA	Other cities	TIMBOU	Married/Living with a partner	1	2	19	19	16	3	0	In activity	0	NA	NA	NA	NA	0	NA	NA	NA	Income generating activity	NA	2	18	No	1	NA	0	1	1	0	0
239	NKK	21551	0	60	4	CHRLC	Medical	6	ALIWETLC59	2019-04-04	10.30	2019-04-02	AVOYI	Female	Secondary/University	1	NA	Other cities	KARA	Widow/Living alone	NA	NA	1	1	0	1	0	Retirement	1	1	0	0	NA	NA	NA	NA	NA	Pension fund	NA	1	5	Yes	1	NA	0	0	1	1	0
237	NKK	14977	0	78	4	CHRLC	Medical	6	AZIDEULC41	2019-04-04	10.30	2019-04-01	AVOYI	Male	Secondary/University	1	NA	Other cities	KEVE	Married/Living with a partner	1	3	22	20	4	13	3	In activity	0	NA	NA	NA	NA	0	NA	NA	NA	Income generating activity	NA	2	NA	No	1	NA	0	1	1	0	0
232	NKK	23523	1	55	4	CHRLC	Medical	6	KOTGNALC64	2019-04-04	09.06	2019-04-01	AVOYI	Female	Secondary/University	1	NA	Lomé	NA	Widow/Living alone	NA	NA	2	2	2	NA	NA	In activity	0	NA	NA	NA	NA	0	NA	NA	NA	Income generating activity	NA	2	2	Yes	1	NA	0	0	1	0	0
241	NKK	20821	0	62	1	NA	Medical	5	APOAKOSO57	2019-04-01	08.50	2019-03-15	KOUAKOU	Female	None/Primary school	1	NA	Lomé	NA	Married/Living with a partner	NA	NA	10	10	8	1	1	In activity	0	NA	NA	NA	NA	1	1	0	NA	Income generating activity	NA	1	0	No	1	NA	0	1	1	0	0
261	NKK	24473	0	52	1	NA	Medical	5	KOMALISO67	2019-04-01	09.59	2019-03-15	KOUAKOU	Female	None/Primary school	1	NA	Lomé	NA	Married/Living with a partner	NA	NA	4	4	2	2	NA	In activity	0	NA	NA	NA	NA	1	NA	NA	AIDES RELIGIEUSE	Income generating activity	NA	1	0	No	4	MAISON FAMILIALE	0	0	1	0	0
242	NKK	25204	0	50	1	NA	Medical	6	KONYENSO69	2019-04-01	12.15	2019-03-26	KOUAKOU	Female	None/Primary school	1	NA	Lomé	NA	Widow/Living alone	NA	NA	1	1	1	NA	NA	In activity	0	NA	NA	NA	NA	1	1	1	NA	Income generating activity	NA	NA	3	No	4	MAISON FAMILIALE	0	0	1	0	0
259	NKK	18994	0	67	1	NA	Medical	6	KOUGEOSO52	2019-04-01	13.40	2019-03-26	KOUAKOU	Female	Secondary/University	1	NA	Lomé	NA	Married/Living with a partner	NA	NA	5	5	4	0	1	Retirement	0	NA	NA	NA	NA	1	1	0	NA	Income generating activity	NA	1	2	No	1	NA	0	0	1	0	0
451	NKK	23177	0	56	4	CHR-LC	Medical	6	AKAAFILC63	2019-03-29	10.35	2019-03-25	AVOYI	Female	None/Primary school	1	NA	Other cities	TSEVIE	Married/Living with a partner	NA	NA	4	3	3	0	0	In activity	0	NA	NA	NA	NA	1	1	0	NA	Income generating activity	NA	2	3	No	4	MAISON FAMILIALE	0	1	1	0	0
386	NKK	43685	1	54	4	CHR-LC	Medical	1	YOVMARLC65	2019-03-29	12.30	2019-03-26	AVOYI	Female	Secondary/University	1	NA	Other cities	TSEVIE	Widow/Living alone	NA	NA	4	4	0	4	0	In activity	0	NA	NA	NA	NA	0	NA	NA	NA	Income generating activity	NA	2	4	No	2	NA	1	0	0	0	0
449	NKK	NA	0	60	4	CHR-LC	Medical	NA	ABAABILC59	2019-03-28	10.15	2019-03-26	AVOYI	Female	None/Primary school	2	NIGER	Other cities	NIGER, VISITE A LOME	Widow/Living alone	NA	NA	6	3	2	0	1	MD	0	NA	NA	NA	NA	1	1	0	NA	Financial aid	NA	2	0	No	2	NA	0	0	1	0	0
456	NKK	NA	0	68	2	NA	Medical	5	ABANOECA51	2019-03-28	09.20	2019-03-20	KADANGHA	Male	None/Primary school	1	NA	Lomé	NA	Widow/Living alone	0	NA	2	2	2	0	0	Retirement	0	NA	NA	NA	NA	1	0	1	NA	Financial aid	NA	2	0	No	1	NA	0	0	1	1	0
418	NKK	21550	1	61	2	NA	Medical	5	AKIKOFCA58	2019-03-28	08.30	2019-03-22	KADANGHA	Male	Secondary/University	1	NA	Other cities	SOKODE	Married/Living with a partner	0	NA	6	6	1	4	1	Retirement	1	1	0	0	NA	1	0	1	NA	Pension fund	NA	2	2	Yes	1	NA	0	1	1	0	0
427	NKK	17689	1	71	2	NA	Medical	5	AKUADOCA48	2019-03-28	12.10	2019-03-22	KADANGHA	Female	Secondary/University	1	NA	Lomé	NA	Widow/Living alone	NA	NA	5	4	2	0	2	Retirement	0	NA	NA	NA	NA	1	1	0	NA	Financial aid	NA	2	0	No	1	NA	0	0	1	0	0
442	NKK	21716	0	60	4	CHR-LC	Medical	6	GNAKOALC59	2019-03-28	08.15	2019-03-25	AVOYI	Male	None/Primary school	1	NA	Lomé	NA	Married/Living with a partner	1	2	8	8	8	0	0	In activity	0	NA	NA	NA	NA	0	NA	NA	NA	Income generating activity	NA	4	10	No	1	NA	0	1	1	0	0
448	NKK	25203	1	60	4	CHR-LC	Medical	6	LANISSLC68	2019-03-28	11.30	2019-03-25	AVOYI	Male	NA	1	NA	Lomé	NA	Married/Living with a partner	0	NA	6	6	5	1	0	In activity	0	NA	NA	NA	NA	1	1	0	NA	Financial aid	NA	2	NA	No	1	NA	0	1	1	0	0
439	NKK	22744	0	57	4	CHR-LC	Medical	6	NOUAFILC62	2019-03-28	14.02	2019-03-25	AVOYI	Female	None/Primary school	1	NA	Other cities	KOUVE	Widow/Living alone	NA	NA	5	5	1	4	0	In activity	0	NA	NA	NA	NA	1	1	0	NA	Income generating activity	NA	1	0	No	1	NA	0	0	1	0	0
422	NKK	NA	0	60	2	NA	Medical	5	PINALBCA59	2019-03-28	07.30	2019-03-24	KADANGHA	Female	None/Primary school	1	NA	Lomé	NA	Widow/Living alone	NA	NA	5	5	4	0	1	Retirement	0	NA	NA	NA	NA	1	1	0	NA	MD	LOCATION	3	3	No	1	NA	0	0	1	0	0
443	NKK	15271	1	75	2	NA	Medical	NA	SASEKPCA41	2019-03-28	10.15	2019-03-25	KADANGHA	Male	Secondary/University	1	NA	Lomé	NA	Widow/Living alone	0	NA	3	2	2	0	0	Retirement	0	NA	NA	NA	NA	0	NA	NA	NA	MD	HERITAGE DE PAPA	3	0	No	1	NA	1	0	0	0	0
460	NKK	43631	0	50	1	NA	Medical	2	ABOKOMSO69	2019-03-27	11.15	2019-03-25	AVOYI	Male	Secondary/University	1	NA	Lomé	NA	Married/Living with a partner	0	NA	2	2	2	0	0	In activity	0	NA	NA	NA	NA	0	NA	NA	NA	Income generating activity	NA	NA	NA	No	1	NA	0	1	1	0	0
419	NKK	20089	1	65	2	NA	Medical	4	AGBKODCA54	2019-03-27	13.50	2019-03-22	KADANGHA	Male	Secondary/University	1	NA	Lomé	NA	Married/Living with a partner	0	NA	4	4	4	0	0	In activity	1	1	0	0	NA	1	1	0	NA	Pension fund	NA	2	3	No	1	NA	0	1	1	0	0
458	NKK	24273	0	53	1	NA	Medical	2	ASSTITSO66	2019-03-27	17.07	2019-03-25	AVOYI	Male	Secondary/University	1	NA	Other cities	ATAKPAME	Married/Living with a partner	0	NA	6	6	4	2	0	In activity	0	NA	NA	NA	NA	0	NA	NA	NA	Income generating activity	NA	3	7	Yes	1	NA	0	1	1	0	0
445	NKK	18255	0	70	1	NA	Medical	2	BASKODS049	2019-03-27	15.55	2019-03-25	AVOYI	Male	Secondary/University	1	NA	Lomé	NA	Married/Living with a partner	1	2	16	16	12	0	4	In activity	0	NA	NA	NA	NA	0	NA	NA	NA	Income generating activity	NA	4	10	No	1	NA	0	1	1	0	0
385	NKK	18064	0	70	1	NA	Medical	5	DOGSASSO49	2019-03-26	11.05	2019-03-21	AVOYI	Male	None/Primary school	1	NA	Other cities	ANEHO	Widow/Living alone	0	NA	7	4	4	0	0	Retirement	0	NA	NA	NA	NA	1	1	0	NA	None	NA	1	0	No	1	NA	0	0	1	0	0
441	NKK	25094	0	51	1	NA	Medical	2	ABBCOLSO68	2019-03-25	15.40	2019-03-23	AVOYI	Male	Secondary/University	1	NA	Lomé	NA	Married/Living with a partner	0	NA	3	3	3	0	0	Retirement	0	NA	NA	NA	NA	1	1	0	NA	MD	NA	2	NA	No	1	NA	0	1	1	0	0
462	NKK	21716	0	60	1	NA	Medical	6	AGBAFISO59	2019-03-25	13.10	2019-03-19	AVOYI	Female	None/Primary school	1	NA	Lomé	NA	Married/Living with a partner	NA	NA	2	2	2	0	0	In activity	0	NA	NA	NA	NA	1	1	0	NA	MD	NA	1	0	No	2	NA	0	0	1	1	0
438	NKK	43631	0	65	1	NA	Medical	6	AHOJACSO54	2019-03-25	12.10	2019-03-19	AVOYI	Male	Secondary/University	1	NA	Other cities	TSEVIE	Married/Living with a partner	1	3	12	12	4	6	2	In activity	1	1	0	0	NA	1	1	0	NA	Income generating activity	NA	1	NA	No	1	NA	0	1	1	0	0
461	NKK	43631	NA	60	4	CHR-LC	Medical	6	ALAFELLC59	2019-03-25	14.40	2019-03-25	AVOYI	Female	None/Primary school	1	NA	Other cities	AZANWU	Widow/Living alone	NA	NA	8	6	1	2	3	In activity	0	NA	NA	NA	NA	1	1	0	NA	Income generating activity	NA	2	1	No	1	NA	0	0	1	0	0
459	NKK	23742	0	55	1	NA	Medical	2	ATAAYOSO64	2019-03-25	14.35	2019-03-23	AVOYI	Female	None/Primary school	1	NA	Other cities	AGBODRAFO	Married/Living with a partner	NA	NA	10	7	1	3	3	In activity	0	NA	NA	NA	NA	1	1	0	NA	Financial aid	NA	1	NA	No	1	NA	0	1	1	0	0
382	NKK	43631	0	55	2	NA	Medical	4	KOWESSCA64	2019-03-21	10.20	2019-03-16	KADANGHA	Female	None/Primary school	1	NA	Lomé	NA	Widow/Living alone	0	NA	3	2	2	0	0	Retirement	0	NA	NA	NA	NA	1	1	0	NA	Financial aid	NA	2	0	No	2	NA	0	0	1	0	0
130	NKK	16072	0	75	1	NA	Medical	NA	ALIDOLSO44	2019-02-27	11.40	2019-02-16	KADANGHA	Female	Secondary/University	1	NA	Lomé	NA	Married/Living with a partner	NA	NA	5	5	5	NA	NA	Retirement	1	1	0	0	NA	1	1	1	NA	Financial aid	NA	2	1	Yes	1	NA	0	0	1	0	0
391	NKK	16238	0	75	2	NA	Medical	NA	BOTZALCA44	2019-03-20	08.00	2019-03-18	KADANGHA	Female	None/Primary school	1	NA	Lomé	NA	Widow/Living alone	NA	NA	6	6	6	0	0	Retirement	0	NA	NA	NA	NA	1	1	1	NA	Financial aid	NA	2	0	No	1	NA	0	0	1	1	0
375	NKK	NA	0	70	2	NA	Medical	NA	KODTOUCA49	2019-03-20	07.15	2019-03-18	KADANGHA	Male	Secondary/University	1	NA	Other cities	DATCHA	Married/Living with a partner	1	2	14	14	12	0	2	In activity	1	1	0	0	NA	0	NA	NA	NA	Income generating activity	NA	2	4	No	1	NA	0	1	1	0	0
1	NKK	23377	0	55	1	NA	Medical	5	KPOKOSSO64	2019-03-20	13.30	2019-03-17	KOUAKOU	Male	None/Primary school	1	NA	Lomé	NA	Married/Living with a partner	1	2	7	7	7	NA	NA	In activity	0	NA	NA	NA	NA	0	NA	NA	NA	Income generating activity	NA	2	5	No	1	NA	0	1	1	0	0
6	NKK	21987	0	59	1	NA	Medical	6	LAWBOBSO60	2019-03-20	14.40	2019-02-28	KOUAKOU	Male	Secondary/University	1	NA	Lomé	NA	Married/Living with a partner	0	NA	6	6	6	0	0	Retirement	0	NA	NA	NA	NA	1	1	0	NA	Financial aid	NA	2	NA	No	2	NA	0	1	1	0	0
648	MOAP	18263	1	70	1	NA	Medical	NA	LO6AKOSO49	2019-02-05	NA	2019-01-31	LYM	Female	None/Primary school	1	NA	Other cities	NOSTE	Married/Living with a partner	0	NA	1	1	1	1	0	Retirement	0	NA	NA	NA	NA	1	1	0	NA	Income generating activity	NA	1	NA	No	3	NA	0	1	1	0	0
392	NKK	386229	0	62	2	NA	Medical	NA	TOMMASCA57	2019-03-20	08.00	2019-03-18	KADANGHA	Female	Secondary/University	1	NA	Lomé	NA	Married/Living with a partner	NA	NA	5	5	4	0	1	Retirement	1	1	0	0	NA	0	NA	NA	NA	Pension fund	NA	2	0	Yes	1	NA	0	1	0	0	0
3	NKK	21916	0	59	1	NA	Medical	2	ESSALISO60	2019-03-19	13.50	2019-03-14	KOUAKOU	Male	Secondary/University	1	NA	Lomé	NA	Widow/Living alone	0	NA	1	0	0	0	0	In activity	0	NA	NA	NA	NA	0	NA	NA	NA	Income generating activity	NA	2	4	No	2	NA	0	0	0	1	0
8	NKK	14246	0	80	1	NA	Medical	2	LABAGASO39	2019-03-19	16.35	2019-03-09	KOUAKOU	Male	Secondary/University	1	NA	Lomé	NA	Married/Living with a partner	1	2	13	9	8	0	1	Retirement	0	NA	NA	NA	NA	1	1	0	NA	Financial aid	NA	NA	0	No	1	NA	0	0	1	0	0
4	NKK	23016	0	56	1	NA	Medical	2	MIVAMESO63	2019-03-19	15.00	2019-03-18	KOUAKOU	Female	Secondary/University	1	NA	Lomé	NA	Widow/Living alone	NA	NA	1	1	1	0	0	In activity	0	NA	NA	NA	NA	0	NA	NA	NA	Income generating activity	NA	NA	2	No	1	NA	0	0	1	0	0
5	NKK	19725	0	65	1	NA	Medical	2	TRODANSO54	2019-03-19	12.20	2019-03-18	KOUAKOU	Female	None/Primary school	1	NA	Other cities	KPEME	Widow/Living alone	NA	NA	9	4	2	2	0	Retirement	1	0	1	0	NA	1	1	0	NA	Pension fund	NA	NA	0	No	1	NA	0	0	1	0	0
2	NKK	14246	0	80	1	NA	Medical	2	TSOROSSO39	2019-03-19	17.20	2019-03-10	KOUAKOU	Female	None/Primary school	1	NA	Other cities	TADO	Widow/Living alone	NA	NA	6	6	3	2	1	MD	0	NA	NA	NA	NA	1	1	0	NA	None	NA	NA	0	No	1	NA	0	0	1	0	0
13	NKK	19360	0	66	2	NA	Medical	4	KANKANCA53	2019-03-16	09.35	2019-03-14	KADANGHA	Male	Secondary/University	1	NA	Lomé	NA	Married/Living with a partner	1	2	7	7	6	0	1	Retirement	1	1	0	0	NA	1	1	0	NA	Pension fund	NA	2	2	No	1	NA	0	1	1	0	0
25	NKK	24473	0	52	2	NA	Medical	4	TCHTCHCA67	2019-03-16	08.40	2019-03-15	KADANGHA	Male	Secondary/University	1	NA	Lomé	NA	Married/Living with a partner	0	NA	5	5	5	0	0	In activity	0	NA	NA	NA	NA	0	NA	NA	NA	Income generating activity	NA	2	5	No	2	NA	0	1	1	0	0
28	NKK	43466	NA	57	2	NA	Medical	NA	AGLADJCA62	2019-03-15	09.00	2019-03-13	KADANGHA	Female	None/Primary school	1	NA	Other cities	TSEVIE	Married/Living with a partner	NA	NA	6	5	0	5	0	In activity	0	NA	NA	NA	NA	1	1	0	NA	Income generating activity	NA	2	5	No	1	NA	1	0	0	0	0
708	MOAP	20245	0	67	2	NA	Medical	6	KOMADJCA55	2018-02-17	09H20	2018-02-09	Balakibawi	Male	None/Primary school	1	NA	NA	NA	Widow/Living alone	NA	NA	4	4	1	0	3	In activity	0	NA	NA	NA	NA	1	1	0	0	Financial aid	NA	2	0	No	1	NA	0	1	1	1	1
15	NKK	23012	0	56	2	NA	Medical	4	SAMKOKCA63	2019-03-15	11.15	2019-03-13	KADANGHA	Male	Secondary/University	1	NA	Other cities	BASSAR	Married/Living with a partner	0	NA	8	8	6	0	2	In activity	0	NA	NA	NA	NA	0	NA	NA	NA	Income generating activity	NA	2	11	No	1	NA	0	1	1	0	0
11	NKK	43466	0	53	2	NA	Medical	NA	ABDMOUCA66	2019-03-14	11.45	2019-03-12	KADANGHA	Male	Secondary/University	1	NA	Lomé	NA	Married/Living with a partner	0	NA	6	6	0	0	6	In activity	0	NA	NA	NA	NA	0	NA	NA	NA	Income generating activity	NA	2	0	No	1	NA	0	1	1	0	0
31	NKK	22282	0	58	1	NA	Medical	5	AGBATTSO61	2019-03-14	15.10	2019-03-11	KOUAKOU	Male	Secondary/University	1	NA	Lomé	NA	Married/Living with a partner	1	2	5	5	4	0	1	In activity	0	NA	NA	NA	NA	0	NA	NA	NA	Income generating activity	NA	1	7	No	1	NA	0	1	1	0	0
30	NKK	16072	0	75	1	NA	Medical	5	AZIDORSO44	2019-03-14	16.20	2019-03-10	KOUAKOU	Female	None/Primary school	1	NA	Lomé	NA	Widow/Living alone	NA	NA	6	6	6	0	0	MD	0	NA	NA	NA	NA	1	1	0	NA	Financial aid	NA	1	0	No	1	NA	0	0	1	0	0
17	NKK	43470	1	50	1	NA	Medical	6	BELMAMSO69	2019-03-14	10.45	2019-03-05	KOUAKOU	Male	Secondary/University	1	NA	Lomé	NA	Married/Living with a partner	1	2	3	3	3	0	0	In activity	0	NA	NA	NA	NA	0	NA	NA	NA	Income generating activity	NA	NA	6	No	1	NA	0	1	1	0	0
14	NKK	23012	0	56	2	NA	Medical	4	KAGKOSCA63	2019-03-14	07.30	2019-03-11	KADANGHA	Female	None/Primary school	1	NA	Lomé	NA	Married/Living with a partner	NA	NA	6	5	5	0	0	Retirement	0	NA	NA	NA	NA	1	0	0	Son époux	MD	Son époux	2	1	Yes	1	NA	0	1	1	0	0
12	NKK	18629	0	68	2	NA	Medical	6	MAMBACCA51	2019-03-14	10.40	2019-03-13	KADANGHA	Male	Secondary/University	1	NA	Lomé	NA	Married/Living with a partner	0	NA	4	4	4	0	0	Retirement	0	NA	NA	NA	NA	1	1	0	NA	Financial aid	NA	2	0	No	1	NA	0	1	1	0	0
26	NKK	22282	NA	58	2	NA	Medical	4	SITKOVCA61	2019-03-14	08.30	2019-03-11	KADANGHA	Male	Secondary/University	1	NA	Lomé	NA	Married/Living with a partner	1	3	10	10	10	0	0	In activity	0	NA	NA	NA	NA	0	NA	NA	NA	Income generating activity	NA	2	8	No	1	NA	0	1	1	0	0
16	NKK	20821	0	62	1	NA	Medical	6	KONNDOSO57	2019-03-11	15.30	2019-03-04	KOUAKOU	Female	None/Primary school	1	NA	Lomé	NA	Widow/Living alone	NA	NA	5	5	5	0	0	In activity	0	NA	NA	NA	NA	1	1	0	NA	Income generating activity	NA	2	NA	No	1	NA	0	1	1	0	0
367	NKK	NA	0	77	2	NA	Medical	NA	AKAHONCA42	2019-03-09	10.00	2019-03-08	KADANGHA	Female	None/Primary school	1	NA	Lomé	NA	Widow/Living alone	0	NA	4	4	2	0	2	Retirement	0	NA	NA	NA	NA	1	1	0	NA	Financial aid	NA	2	0	No	1	NA	0	0	1	1	0
358	NKK	NA	0	60	2	NA	Medical	NA	AMODEDCA59	2019-03-09	14.45	2019-03-08	KADANGHA	Female	None/Primary school	1	NA	Lomé	NA	Widow/Living alone	NA	NA	6	6	5	0	1	Retirement	1	0	1	0	NA	1	1	0	NA	Pension fund	NA	2	3	No	2	NA	0	0	1	0	0
446	NKK	NA	0	80	4	CHR-LC	Medical	6	ATIAKOLC39	2019-03-09	11.30	2019-03-11	AVOYI	Female	None/Primary school	1	NA	Lomé	NA	Widow/Living alone	NA	NA	5	4	3	1	0	Retirement	1	0	1	0	NA	1	1	0	NA	MD	NA	2	0	No	1	NA	0	0	1	0	0
349	NKK	NA	0	87	2	NA	Medical	NA	MAMYARCA32	2019-03-09	09.15	2019-03-03	KADANGHA	Male	None/Primary school	1	NA	Other cities	KARA	Married/Living with a partner	1	2	20	20	16	3	1	Retirement	0	NA	NA	NA	NA	1	1	0	3	Income generating activity	NA	3	0	No	1	NA	0	1	1	0	0
350	NKK	NA	0	65	2	NA	Medical	NA	SEGATSCA54	2019-03-09	10.48	2019-02-23	KADANGHA	Female	None/Primary school	1	NA	Other cities	KPALIME	Widow/Living alone	NA	NA	4	3	2	0	1	Retirement	0	NA	NA	NA	NA	1	1	0	NA	Financial aid	NA	1	0	No	1	NA	0	0	1	0	0
365	NKK	NA	0	60	2	NA	Medical	NA	YERMOUCA59	2019-03-09	11.55	2019-03-04	KADANGHA	Male	None/Primary school	1	NA	Lomé	NA	Married/Living with a partner	0	NA	7	7	7	0	0	In activity	0	NA	NA	NA	NA	0	NA	NA	NA	Income generating activity	NA	2	7	No	1	NA	0	1	1	0	0
98	NKK	21916	0	59	1	NA	Medical	NA	MALEDOSO60	2019-02-13	08.00	2019-02-09	KADANGHA	Male	None/Primary school	1	NA	Lomé	NA	Married/Living with a partner	0	NA	1	1	1	0	0	In activity	0	NA	NA	NA	NA	0	NA	NA	NA	Income generating activity	NA	2	11	No	1	NA	0	1	1	0	0
357	NKK	NA	0	62	2	NA	Medical	NA	AWAPOLCA57	2019-03-07	11.40	2019-02-27	KADANGHA	Male	Secondary/University	1	NA	Lomé	NA	Married/Living with a partner	0	NA	6	6	6	0	0	In activity	0	NA	NA	NA	NA	0	NA	NA	NA	Income generating activity	NA	2	4	Yes	1	NA	0	1	1	0	0
499	NKK	22082	0	59	4	CHR LC	Medical	1	OURFATLC60	2019-04-25	11.35	2019-04-23	AVOYI	Female	None/Primary school	1	NA	Other cities	SOKODE	Married/Living with a partner	NA	NA	8	5	2	0	2	MD	0	NA	NA	NA	NA	1	1	0	NA	Financial aid	NA	2	0	No	4	MAISON DU MARI	0	1	1	0	0
356	NKK	NA	0	56	2	NA	Medical	NA	SOKYAOCA63	2019-03-07	09.05	2019-03-01	KADANGHA	Male	Secondary/University	1	NA	Lomé	NA	Married/Living with a partner	0	NA	6	6	6	0	0	In activity	0	NA	NA	NA	NA	0	NA	NA	NA	Income generating activity	NA	1	5	Yes	2	NA	0	1	1	0	0
351	NKK	NA	0	57	2	NA	Medical	NA	APEAFUCA62	2019-03-06	15.45	2019-03-04	KADANGHA	Female	Secondary/University	1	NA	Lomé	NA	Widow/Living alone	NA	NA	3	3	2	0	1	In activity	0	NA	NA	NA	NA	0	NA	NA	NA	Income generating activity	NA	3	2	Yes	1	NA	0	0	1	0	0
511	NKK	NA	0	50	1	NA	Medical	6	EDJSOUSO69	2019-04-17	10.25	2019-04-09	KADANGHA	Male	Secondary/University	1	NA	Lomé	NA	Married/Living with a partner	0	NA	4	4	4	0	0	In activity	0	NA	NA	NA	NA	0	NA	NA	NA	Income generating activity	NA	2	9	No	1	NA	0	1	1	0	0
233	NKK	23059	1	56	1	NA	Medical	1	KUEADASO63	2019-04-05	14.05	2019-04-02	AVOYI	Male	None/Primary school	1	NA	Lomé	NA	Married/Living with a partner	0	NA	1	1	1	NA	NA	In activity	0	NA	NA	NA	NA	0	NA	NA	NA	Income generating activity	NA	4	2	Yes	1	NA	0	1	1	0	0
359	NKK	NA	0	58	1	NA	Medical	NA	ISSAMOSO61	2019-03-05	08.20	2019-02-18	KADANGHA	Female	None/Primary school	1	NA	Lomé	NA	Married/Living with a partner	0	NA	6	6	6	0	0	In activity	0	NA	NA	NA	NA	1	1	0	NA	Income generating activity	NA	2	6	No	2	NA	0	1	1	0	0
354	NKK	NA	0	63	2	NA	Medical	NA	KPAOTCCA56	2019-03-06	16.55	2019-03-14	KADANGHA	Male	Secondary/University	1	NA	Lomé	NA	Married/Living with a partner	1	5	7	7	6	0	1	Retirement	1	1	0	0	NA	1	1	0	NA	Pension fund	NA	3	5	Yes	1	NA	0	1	1	0	0
347	NKK	24837	1	52	2	NA	Medical	NA	YOUESSCA67	2019-03-06	12.00	2019-03-03	KADANGHA	Male	Secondary/University	1	NA	Other cities	MOYEN MONO	Married/Living with a partner	1	5	18	18	18	0	0	In activity	0	NA	NA	NA	NA	0	NA	NA	NA	Income generating activity	NA	3	18	Yes	1	NA	0	1	1	0	0
110	NKK	21916	0	59	1	NA	Medical	NA	TOMFOLSO60	2019-02-20	10.40	2019-02-18	KADANGHA	Male	Secondary/University	1	NA	Lomé	NA	Married/Living with a partner	0	NA	4	4	2	0	2	In activity	0	NA	NA	NA	NA	1	0	1	NA	Income generating activity	NA	2	5	No	1	NA	0	1	1	0	0
88	NKK	21551	0	60	1	NA	Medical	NA	AMOABLSO59	2019-02-12	10.35	2019-02-05	KADANGHA	Female	None/Primary school	1	NA	Lomé	NA	Widow/Living alone	NA	NA	5	5	2	0	3	In activity	0	NA	NA	NA	NA	1	1	0	NA	Financial aid	NA	3	1	No	2	NA	0	0	1	0	0
89	NKK	16072	1	75	1	NA	Medical	NA	GUNTEKSO44	2019-02-12	13.10	2019-02-10	KADANGHA	Female	Secondary/University	1	NA	Lomé	NA	Widow/Living alone	NA	NA	1	1	0	0	1	Retirement	1	1	0	0	NA	1	1	0	NA	Pension fund	NA	3	2	Yes	1	NA	0	0	1	0	0
96	NKK	22282	0	58	2	NA	Medical	NA	DALAYOCA61	2019-02-07	10.30	2019-02-06	KADANGHA	Female	Secondary/University	1	NA	Lomé	NA	Married/Living with a partner	NA	NA	3	3	3	0	0	In activity	0	NA	NA	NA	NA	0	NA	NA	NA	Income generating activity	NA	3	0	No	2	NA	1	0	0	0	0
70	NKK	15707	0	76	1	NA	Medical	2	AMEYAOSO43	2019-02-27	11.30	2019-02-25	KOUAKOU	Male	Secondary/University	1	NA	Lomé	NA	Married/Living with a partner	NA	3	13	13	10	0	3	Retirement	0	NA	NA	NA	NA	1	1	0	NA	Financial aid	NA	2	0	No	1	NA	0	1	1	0	0
99	NKK	14246	0	80	2	NA	Medical	NA	TODAKOCA	2019-02-07	07.36	2019-02-03	KADANGHA	Female	None/Primary school	1	NA	Lomé	NA	Widow/Living alone	NA	NA	7	6	3	0	3	Retirement	0	NA	NA	NA	NA	1	1	0	NA	MD	NA	NA	0	No	1	NA	0	0	1	0	0
132	NKK	19725	0	65	1	NA	Medical	NA	NOUABLSO54	2019-02-27	09.15	2019-02-23	KADANGHA	Female	None/Primary school	1	NA	Other cities	ANEHO	Widow/Living alone	NA	NA	11	7	7	NA	NA	Retirement	0	NA	NA	NA	NA	1	1	0	NA	Financial aid	NA	2	7	No	2	NA	0	0	1	0	0
65	NKK	24111	0	53	1	NA	Medical	2	DOGKOMSO66	2019-02-26	09.10	2019-02-22	KOUAKOU	Male	Secondary/University	1	NA	Lomé	NA	Married/Living with a partner	0	NA	4	4	4	0	0	Retirement	0	NA	NA	NA	NA	0	NA	NA	NA	Income generating activity	NA	2	4	No	1	NA	0	1	1	0	0
69	NKK	21550	0	61	1	NA	Medical	2	GNAABASO58	2019-02-26	11.40	2019-02-20	KOUAKOU	Male	Secondary/University	1	NA	Lomé	NA	Married/Living with a partner	0	NA	3	3	3	0	0	Retirement	0	NA	NA	NA	NA	0	NA	NA	NA	None	NA	4	4	Yes	1	NA	0	1	1	0	0
125	NKK	21186	0	61	2	NA	Medical	NA	KANAKOCA58	2019-02-26	08.45	2019-02-21	KADANGHA	Female	None/Primary school	1	NA	Lomé	NA	Married/Living with a partner	NA	NA	7	7	7	NA	NA	In activity	0	NA	NA	NA	NA	1	1	0	NA	Financial aid	NA	2	1	No	1	NA	0	1	0	0	0
133	NKK	24108	0	53	2	NA	Medical	NA	KOKKOKCA66	2019-02-26	10.20	2019-02-19	KADANGHA	Male	Secondary/University	1	NA	Lomé	NA	Married/Living with a partner	1	4	3	3	3	NA	NA	Retirement	0	NA	NA	NA	NA	1	0	1	NA	Financial aid	NA	2	7	No	1	NA	0	1	1	0	0
124	NKK	14246	0	82	2	NA	Medical	NA	SEBRICCA39	2019-02-26	09.38	2019-02-21	KADANGHA	Male	Secondary/University	1	NA	Lomé	NA	Widow/Living alone	0	NA	2	2	1	0	1	In activity	0	NA	NA	NA	NA	1	1	0	NA	Financial aid	NA	2	1	No	1	NA	0	0	1	1	0
127	NKK	20455	0	63	1	NA	Medical	NA	AMEDIDSO56	2019-02-25	10.05	2019-02-22	KADANGHA	Male	Secondary/University	1	NA	Lomé	NA	Married/Living with a partner	0	NA	4	4	4	NA	NA	Retirement	0	NA	NA	NA	NA	1	1	1	NA	Financial aid	NA	1	1	No	1	NA	1	1	1	0	0
621	MOAP	24452	1	52	2	NA	Medical	NA	MESDANCA66	2018-08-11	17H00	2018-07-29	LYM	Male	Secondary/University	1	NA	Other cities	CONGO	Married/Living with a partner	0	NA	2	2	2	0	0	In activity	0	NA	NA	NA	NA	1	0	1	NA	Income generating activity	NA	2	12	No	1	NA	0	1	1	0	0
171	NKK	21716	1	59	1	NA	Medical	NA	SANASSSO59	2018-12-19	15.43	2018-11-30	LYM	Female	Secondary/University	1	NA	Lomé	NA	Widow/Living alone	NA	NA	0	NA	NA	NA	NA	In activity	0	NA	NA	NA	NA	1	0	1	NA	Income generating activity	NA	1	0	No	3	NA	1	0	0	0	0
74	NKK	22282	0	58	1	NA	Medical	6	ADEKANSO61	2019-02-21	16.30	2019-02-12	KOUAKOU	Female	None/Primary school	1	NA	Lomé	NA	Widow/Living alone	NA	NA	0	NA	NA	NA	NA	In activity	0	NA	NA	NA	NA	1	0	1	NA	Income generating activity	NA	0	3	No	1	NA	1	0	0	0	0
106	NKK	16072	NA	75	2	NA	Medical	NA	ADRMOUCA44	2019-02-21	14.55	2019-02-20	KADANGHA	Female	None/Primary school	1	NA	Lomé	NA	Married/Living with a partner	NA	NA	4	4	3	0	1	Retirement	0	NA	NA	NA	NA	1	1	1	NA	Financial aid	NA	2	0	No	1	NA	0	1	1	0	0
114	NKK	24838	0	51	2	NA	Medical	NA	KPODAVCA68	2019-02-21	14.00	2019-02-09	KADANGHA	Male	None/Primary school	1	NA	Lomé	NA	Married/Living with a partner	0	NA	3	3	3	0	0	Retirement	0	NA	NA	NA	NA	1	0	0	Son épouse	Financial aid	NA	2	0	No	1	NA	0	1	1	0	0
111	NKK	24838	0	51	1	NA	Medical	NA	AGBJOSSO68	2019-02-20	09.15	2019-02-17	KADANGHA	Male	Secondary/University	1	NA	Lomé	NA	Widow/Living alone	0	NA	3	3	1	2	0	In activity	0	NA	NA	NA	NA	0	NA	NA	NA	Income generating activity	NA	2	2	No	2	NA	0	0	1	0	0
67	NKK	23710	0	54	1	NA	Medical	2	FOLFOFSO64	2019-02-20	15.40	2019-02-19	KOUAKOU	Male	NA	1	NA	Lomé	NA	Married/Living with a partner	0	NA	6	6	3	0	3	In activity	0	NA	NA	NA	NA	0	NA	NA	NA	Income generating activity	NA	1	8	Yes	1	NA	0	1	1	0	0
107	NKK	14246	0	80	1	NA	Medical	NA	LAGSAISO39	2019-02-20	10.03	2019-02-18	KADANGHA	Male	None/Primary school	2	Nigériane	Lomé	NA	Married/Living with a partner	0	NA	6	4	0	0	2	Retirement	0	NA	NA	NA	NA	1	1	0	NA	Financial aid	NA	2	0	No	2	NA	0	1	1	0	0
103	NKK	20090	0	64	1	NA	Medical	2	LOKVICSO55	2019-02-20	16.30	2019-02-18	KOUAKOU	Female	None/Primary school	1	NA	Lomé	NA	Married/Living with a partner	NA	NA	8	6	5	0	1	MD	0	NA	NA	NA	NA	0	NA	NA	NA	Income generating activity	NA	1	4	No	1	NA	0	1	1	0	0
71	NKK	16246	0	75	1	NA	Medical	2	TOMGRASO44	2019-02-20	17.41	2019-02-05	KOUAKOU	Female	None/Primary school	1	NA	Lomé	NA	Widow/Living alone	NA	NA	4	3	1	0	2	MD	0	NA	NA	NA	NA	1	1	0	NA	None	NA	2	0	No	1	NA	0	0	0	1	0
650	MOAP	NA	1	54	2	NA	Medical	NA	ATOYAWCA65	2019-02-02	13H44	2019-01-30	kadangha	Female	Secondary/University	1	NA	Lomé	NA	Widow/Living alone	0	NA	3	3	3	3	0	In activity	1	0	0	0	NA	0	NA	NA	NA	Pension fund	NA	2	3	No	2	NA	0	0	1	0	0
123	NKK	19725	0	65	2	NA	Medical	NA	AZIAKOCA54	2019-02-19	10.25	2019-02-18	KADANGHA	Female	Secondary/University	1	NA	Lomé	NA	Widow/Living alone	NA	NA	5	4	0	3	1	Retirement	0	NA	NA	NA	NA	1	1	0	NA	Financial aid	NA	2	0	No	1	NA	0	0	1	0	0
118	NKK	19725	0	65	2	NA	Medical	NA	KOUBIKCA54	2019-02-19	NA	2019-02-12	KADANGHA	Male	Secondary/University	1	NA	Lomé	NA	Married/Living with a partner	0	NA	3	3	0	0	3	Retirement	1	1	0	0	NA	1	1	0	NA	Pension fund	NA	2	2	Yes	1	NA	0	0	1	0	0
68	NKK	23218	0	56	1	NA	Medical	6	TBVDEDSO63	2019-02-19	15.18	2019-02-02	KOUAKOU	Female	Secondary/University	1	NA	Lomé	NA	Widow/Living alone	NA	NA	4	4	4	0	0	In activity	0	NA	NA	NA	NA	0	NA	NA	NA	Income generating activity	NA	2	2	No	3	NA	0	0	1	0	0
108	NKK	17899	0	70	2	NA	Medical	NA	AHOKOWCA49	2019-02-18	10.45	2019-02-13	KADANGHA	Female	None/Primary school	1	NA	Lomé	NA	Married/Living with a partner	NA	NA	6	5	3	1	1	In activity	0	NA	NA	NA	NA	0	NA	NA	NA	Income generating activity	NA	2	8	No	1	NA	0	0	1	0	0
73	NKK	23011	1	63	1	NA	Medical	2	ANAFOLSO63	2019-02-18	15.21	2019-02-14	KOUAKOU	Male	Secondary/University	1	NA	Lomé	NA	Married/Living with a partner	0	NA	5	5	5	0	0	In activity	0	NA	NA	NA	NA	0	NA	NA	NA	Income generating activity	NA	3	12	No	1	NA	0	1	1	0	0
97	NKK	24473	0	51	1	NA	Medical	NA	SAMKOFSO67	2019-02-12	11.25	2019-02-07	KADANGHA	Male	None/Primary school	1	NA	Other cities	KPALIME	Married/Living with a partner	0	NA	7	7	1	6	0	In activity	0	NA	NA	NA	NA	0	NA	NA	NA	Income generating activity	NA	2	5	No	1	NA	0	1	1	0	0
112	NKK	20821	0	62	2	NA	Medical	NA	EDJANACA57	2019-02-18	10.01	2019-02-16	KADANGHA	Male	Secondary/University	1	NA	Lomé	NA	Married/Living with a partner	0	NA	3	3	1	0	2	In activity	1	1	0	0	NA	0	NA	NA	NA	Pension fund	NA	3	3	Yes	2	NA	0	1	0	0	0
115	NKK	15342	0	77	2	NA	Medical	NA	EGBMADCA42	2019-02-18	08.50	2019-02-17	KADANGHA	Female	None/Primary school	1	NA	Lomé	NA	Widow/Living alone	NA	NA	8	8	5	0	3	In activity	0	NA	NA	NA	NA	0	NA	NA	NA	Income generating activity	NA	2	2	No	2	NA	0	0	1	0	0
66	NKK	18629	0	68	1	NA	Medical	2	DOUNAWSO51	2019-02-15	15.35	2019-02-07	KOUAKOU	Male	None/Primary school	1	NA	Other cities	DAPAONG	Married/Living with a partner	0	NA	10	10	0	9	1	In activity	0	NA	NA	NA	NA	1	0	0	NA	Income generating activity	NA	0	10	No	1	NA	0	1	0	0	0
138	NKK	19725	0	65	2	NA	Medical	NA	AGBAWOCA54	2019-01-26	NA	2019-01-24	KADANGHA	Female	None/Primary school	1	NA	Lomé	NA	Married/Living with a partner	NA	NA	3	3	3	NA	NA	Retirement	0	NA	NA	NA	NA	0	NA	NA	NA	Income generating activity	NA	1	0	No	1	NA	0	1	0	0	0
278	NKK	43830	1	70	1	NA	Medical	NA	AGBWOESO49	2019-05-03	11.05	2019-05-01	KADANGHA	Female	None/Primary school	1	NA	Other cities	KPALIME	Widow/Living alone	NA	NA	5	4	1	1	2	Retirement	0	NA	NA	NA	NA	1	1	0	NA	Financial aid	NA	1	0	No	1	NA	0	0	1	1	0
105	NKK	24108	0	53	1	NA	Medical	NA	AHOABASO66	2019-02-12	09.39	2019-02-06	KADANGHA	Male	None/Primary school	1	NA	Lomé	NA	Married/Living with a partner	1	2	8	8	8	0	0	In activity	0	NA	NA	NA	NA	1	1	0	NA	Income generating activity	NA	2	6	No	2	NA	0	1	1	0	0
280	NKK	NA	0	80	1	NA	Medical	NA	ATADADSO39	2019-05-02	14.00	2019-04-23	KADANGHA	Female	None/Primary school	1	NA	Other cities	KPALIME	Widow/Living alone	0	NA	1	1	0	1	0	Retirement	1	1	0	0	NA	1	1	0	NA	Financial aid	NA	2	0	No	1	NA	1	0	0	0	0
84	NKK	23743	0	54	1	NA	Medical	NA	DOGTSESO65	2019-02-12	12.20	2019-02-09	KADANGHA	Male	None/Primary school	2	Ghanéenne	Lomé	NA	Married/Living with a partner	1	2	3	3	3	0	0	In activity	0	NA	NA	NA	NA	0	NA	NA	NA	Income generating activity	NA	2	1	No	1	NA	0	1	0	0	0
143	NKK	19725	0	65	2	NA	Medical	NA	ADAAYICA54	2019-01-26	NA	2019-01-18	KADANGHA	Male	Secondary/University	1	NA	Lomé	NA	Married/Living with a partner	1	4	6	2	NA	NA	NA	Retirement	1	1	0	0	NA	0	NA	NA	NA	Pension fund	NA	2	2	No	1	NA	0	1	1	0	0
85	NKK	16438	0	70	1	NA	Medical	3	MAHSOFSO45	2019-02-09	08.15	2019-02-08	KADANGHA	Female	None/Primary school	1	NA	Other cities	Aného	Widow/Living alone	NA	NA	8	5	5	0	0	Retirement	0	NA	NA	NA	NA	1	1	1	NA	Financial aid	NA	2	0	No	1	NA	0	0	1	0	0
411	NKK	NA	0	90	2	NA	Medical	NA	KASMELCA29	2019-04-12	15.00	2019-04-11	KADANGHA	Female	None/Primary school	1	NA	Other cities	BLITTA	Widow/Living alone	1	8	8	7	3	1	3	Retirement	0	NA	NA	NA	NA	1	1	0	NA	Financial aid	NA	3	4	No	1	NA	0	0	1	0	0
390	NKK	NA	0	65	2	NA	Medical	NA	BITKOMCA54	2019-03-20	11.20	2019-03-01	KADANGHA	Male	Secondary/University	1	NA	Lomé	NA	Widow/Living alone	1	NA	5	5	5	0	0	In activity	0	NA	NA	NA	NA	1	1	0	NA	Income generating activity	NA	2	2	No	3	NA	0	1	1	0	0
383	NKK	43631	0	60	2	NA	Medical	NA	SONOUSCA59	2019-03-20	13.00	2019-03-14	KADANGHA	Male	None/Primary school	2	BURKINABE	Other cities	TSEVIE	Married/Living with a partner	0	NA	5	4	4	0	0	In activity	0	NA	NA	NA	NA	0	NA	NA	NA	Income generating activity	NA	2	2	No	1	NA	0	1	1	0	0
348	NKK	NA	0	72	2	NA	Medical	NA	EKLKOMCA47	2019-03-07	07.35	2019-03-01	KADANGHA	Male	Secondary/University	1	NA	Other cities	BODJOME	Married/Living with a partner	1	2	14	12	NA	NA	NA	Retirement	1	1	0	0	NA	1	1	0	NA	Pension fund	NA	1	0	No	1	NA	0	1	1	0	0
353	NKK	NA	NA	61	2	NA	Medical	NA	GBEAFICA58	2019-03-06	15.00	2019-03-04	KADANGHA	Female	None/Primary school	1	NA	Lomé	NA	Married/Living with a partner	0	NA	6	6	5	0	1	Retirement	0	NA	NA	NA	NA	1	1	0	NA	Financial aid	NA	2	2	No	1	NA	0	1	1	0	0
645	MOAP	24837	1	52	1	NA	Medical	NA	ADJCONSO67	2019-02-05	14H43	2019-02-04	LYM	Female	Secondary/University	1	NA	Lomé	NA	Widow/Living alone	NA	NA	3	3	3	3	0	In activity	0	NA	NA	NA	NA	0	NA	NA	NA	Income generating activity	NA	3	3	No	3	NA	0	0	1	0	0
647	MOAP	17898	1	70	1	NA	Medical	NA	HOMKOMSO48	2019-02-05	10H55	2019-01-29	LYM	Male	Secondary/University	1	NA	Other cities	atipkai est mono	Married/Living with a partner	0	NA	4	4	1	3	0	Retirement	0	NA	NA	NA	NA	1	1	0	NA	Financial aid	NA	2	2	No	2	NA	0	1	1	0	0
86	NKK	21551	0	60	1	NA	Medical	NA	IDRROUSO59	2019-02-05	11.00	2019-01-30	KADANGHA	Female	None/Primary school	1	NA	Lomé	NA	Widow/Living alone	NA	NA	5	3	3	0	0	In activity	0	NA	NA	NA	NA	0	NA	NA	NA	Income generating activity	NA	3	0	No	3	NA	1	0	0	0	0
173	NKK	14046	0	80	1	NA	Medical	NA	AYOAKISO38	2018-12-12	14.05	2018-12-11	LYM	Male	None/Primary school	2	Malienne	Lomé	NA	Married/Living with a partner	1	3	10	NA	NA	NA	NA	Retirement	0	NA	NA	NA	NA	1	1	1	NA	Income generating activity	NA	4	NA	No	1	NA	0	1	1	1	0
101	NKK	20455	0	63	1	NA	Medical	3	ABOSAISO56	2019-02-04	12.40	2019-02-02	KADANGHA	Male	None/Primary school	2	Nigériane	Lomé	NA	Married/Living with a partner	0	NA	11	11	10	0	1	Retirement	0	NA	NA	NA	NA	1	1	0	NA	Income generating activity	NA	2	8	No	2	NA	0	1	0	0	0
41	NKK	21186	0	63	2	NA	Medical	NA	SEBAFICA58	2018-08-25	18.25	2018-08-13	DKD	Female	None/Primary school	1	NA	Other cities	KPALIME	Married/Living with a partner	NA	NA	6	6	0	6	0	MD	0	NA	NA	NA	NA	1	1	0	NA	Financial aid	NA	1	2	No	1	NA	0	1	1	0	0
651	MOAP	NA	1	77	2	NA	Medical	NA	SEMKOFCA42	2019-02-02	10H35	2019-01-29	kadangha	Male	None/Primary school	1	NA	Lomé	NA	Married/Living with a partner	1	5	9	6	5	5	1	Retirement	1	1	0	0	NA	0	NA	NA	NA	Pension fund	NA	2	6	Yes	1	NA	0	1	0	0	0
659	MOAP	NA	1	57	1	NA	Medical	NA	SITSEDCA62	2019-02-02	08H48	2019-01-31	KADANGHA	Female	Secondary/University	1	NA	Lomé	NA	Married/Living with a partner	1	4	4	1	1	1	4	Retirement	0	NA	NA	NA	NA	1	0	1	NA	Financial aid	NA	3	2	Yes	1	NA	0	1	0	0	0
658	MOAP	NA	1	65	2	NA	Medical	NA	KPEEVECA54	2019-01-30	08H03	2019-01-24	KADANGHA	Male	Secondary/University	1	NA	Lomé	NA	Married/Living with a partner	0	NA	5	4	4	4	0	Retirement	1	1	0	0	NA	0	NA	NA	NA	Pension fund	NA	3	0	Yes	1	NA	1	0	0	0	0
561	MOAP	NA	0	60	2	NA	Medical	1	AGBFELCA58	2018-02-17	09H02	2018-02-09	EKH	Female	None/Primary school	1	NA	NA	NA	Married/Living with a partner	NA	NA	5	5	2	3	NA	Retirement	0	NA	NA	NA	NA	0	NA	NA	NA	Financial aid	NA	1	0	No	2	NA	0	0	0	0	1
715	MOAP	22281	NA	57	2	NA	Medical	1	DAWKOSCA60	2018-02-17	11H45	2018-02-09	BAWI	Male	None/Primary school	1	NA	NA	NA	Married/Living with a partner	1	6	12	12	11	0	1	In activity	1	0	0	0	Apres un accident de travail	1	1	1	0	Income generating activity	NA	2	12	Yes	1	NA	0	1	1	0	0
148	NKK	21916	0	59	2	NA	Medical	NA	FANKOFCA60	2019-01-26	NA	2019-01-24	KADANGHA	Male	None/Primary school	1	NA	Lomé	NA	Married/Living with a partner	0	NA	7	7	7	NA	NA	In activity	0	NA	NA	NA	NA	0	NA	NA	NA	Income generating activity	NA	2	9	No	1	NA	0	1	1	0	0
135	NKK	22282	0	58	2	NA	Medical	NA	APINATCA61	2019-01-25	12.25	2019-01-20	KADANGHA	Female	Secondary/University	1	NA	Other cities	KARA	Married/Living with a partner	NA	NA	2	2	NA	NA	NA	In activity	0	NA	NA	NA	NA	0	NA	NA	NA	Income generating activity	NA	1	6	No	2	NA	0	1	1	0	0
134	NKK	23377	0	55	2	NA	Medical	NA	NAMMAMCA64	2019-01-25	13.20	2019-01-12	KADANGHA	Female	None/Primary school	1	NA	Lomé	NA	Widow/Living alone	NA	NA	4	4	3	NA	1	Retirement	0	NA	NA	NA	NA	1	0	1	NA	None	NA	1	1	No	2	NA	0	0	1	0	0
156	NKK	16072	0	75	2	NA	Medical	NA	MAMAICCA44	2019-01-24	08.45	2019-01-17	KADANGHA	Female	None/Primary school	1	NA	Lomé	NA	Widow/Living alone	NA	NA	6	3	1	NA	2	Retirement	1	0	1	0	NA	1	0	1	NA	None	NA	1	0	No	1	NA	0	0	1	0	0
157	NKK	14246	0	80	2	NA	Medical	NA	PELAKICA39	2019-01-24	08.00	2019-01-22	KADANGHA	Male	None/Primary school	1	NA	Lomé	NA	Married/Living with a partner	0	NA	3	3	NA	NA	NA	Retirement	0	NA	NA	NA	NA	1	1	0	NA	Financial aid	NA	2	0	No	1	NA	0	1	0	0	0
158	NKK	17899	0	70	2	NA	Medical	NA	SENKOMCA49	2019-01-24	09.35	2019-01-18	KADANGHA	Male	Secondary/University	1	NA	Lomé	NA	Married/Living with a partner	0	NA	5	5	3	NA	2	Retirement	1	1	0	0	NA	0	NA	NA	NA	Pension fund	NA	2	6	No	1	NA	0	1	0	0	0
155	NKK	19725	0	65	2	NA	Medical	NA	GAFANACA54	2019-01-23	07.45	2019-01-15	KADANGHA	Male	Secondary/University	1	NA	Lomé	NA	Married/Living with a partner	1	2	4	4	1	1	2	Retirement	0	NA	NA	NA	NA	1	1	0	NA	Financial aid	NA	2	0	No	1	NA	0	1	0	0	0
159	NKK	16072	0	75	2	NA	Medical	NA	AKPSODCA44	2019-01-22	10.00	2019-01-20	KADANGHA	Female	None/Primary school	1	NA	Lomé	NA	Widow/Living alone	NA	NA	6	3	NA	NA	NA	Retirement	0	NA	NA	NA	NA	1	1	0	NA	Financial aid	NA	2	6	No	1	NA	0	0	1	0	0
141	NKK	21551	0	60	2	NA	Medical	NA	SOSAMECA59	2019-01-22	NA	2019-01-16	KADANGHA	Female	Secondary/University	1	NA	Lomé	NA	Married/Living with a partner	NA	NA	0	NA	NA	NA	NA	Retirement	0	NA	NA	NA	NA	0	NA	NA	NA	Income generating activity	NA	2	1	No	1	NA	0	1	0	0	0
145	NKK	25204	0	50	2	NA	Medical	NA	AFAAMBCA69	2019-01-21	13.15	2019-01-06	KADANGHA	Female	None/Primary school	1	NA	Other cities	VOGAN	Widow/Living alone	NA	NA	4	4	4	NA	NA	In activity	0	NA	NA	NA	NA	0	NA	NA	NA	Income generating activity	NA	NA	0	No	1	NA	0	0	1	0	0
144	NKK	21551	0	60	2	NA	Medical	NA	EDOAGBCA59	2019-01-21	15.00	2019-01-11	KADANGHA	Male	None/Primary school	1	NA	Other cities	NOTSE	Married/Living with a partner	1	3	12	12	12	NA	NA	In activity	0	NA	NA	NA	NA	0	NA	NA	NA	Income generating activity	NA	NA	5	No	1	NA	1	0	1	1	0
146	NKK	18629	0	68	2	NA	Medical	NA	SEMAMECA51	2019-01-21	13.00	2019-01-11	KADANGHA	Female	None/Primary school	1	NA	Lomé	NA	Widow/Living alone	NA	NA	8	6	6	NA	NA	Retirement	0	NA	NA	NA	NA	0	NA	NA	NA	None	NA	NA	0	No	1	NA	0	0	1	0	0
737	MOAP	23087	1	55	1	NA	Medical	NA	TAOSAKSO63	2018-08-09	17H30	2018-07-31	LYM	Male	Secondary/University	1	NA	NA	NA	Married/Living with a partner	0	NA	2	2	2	NA	NA	In activity	0	NA	NA	NA	NA	0	NA	NA	NA	Income generating activity	NA	5	6	No	3	NA	0	1	1	0	0
139	NKK	2193	0	56	2	NA	Medical	NA	TOKMARCA63	2019-01-21	11.50	2019-01-09	KADANGHA	Female	NA	1	NA	Other cities	KPALIME	Widow/Living alone	NA	NA	1	1	1	NA	NA	In activity	0	NA	NA	NA	NA	0	NA	NA	NA	Income generating activity	NA	NA	1	No	1	NA	0	0	1	0	0
502	NKK	NA	0	80	2	NA	Medical	NA	POUNAKCA39	2019-04-25	14.15	2019-04-24	KADANGHA	Female	None/Primary school	1	NA	Other cities	BLITTA	Widow/Living alone	NA	NA	12	11	2	9	0	In activity	0	NA	NA	NA	NA	1	1	0	NA	Financial aid	NA	2	0	No	1	NA	0	0	1	0	0
644	MOAP	16437	1	75	1	NA	Medical	NA	ADZADJSO44	2018-02-05	16H20	2019-01-31	LYM	Female	Secondary/University	1	NA	Lomé	NA	Married/Living with a partner	0	NA	8	8	3	3	5	Retirement	0	NA	NA	NA	NA	1	1	0	NA	Financial aid	NA	4	0	No	3	NA	0	0	1	0	0
273	NKK	NA	1	51	1	NA	Medical	NA	TSOKOSSO68	2019-05-02	15.30	2019-04-29	KADANGHA	Male	Secondary/University	1	NA	Other cities	KPALIME	Married/Living with a partner	1	2	6	6	3	3	0	In activity	0	NA	NA	NA	NA	0	NA	NA	NA	Income generating activity	NA	3	9	Yes	1	NA	0	1	1	0	0
87	NKK	21916	0	59	1	NA	Medical	5	LAWTSOSO60	2019-02-27	09.45	2019-02-25	KOUAKOU	Female	None/Primary school	1	NA	Lomé	NA	Widow/Living alone	NA	NA	2	0	0	0	0	MD	0	NA	NA	NA	NA	0	NA	NA	NA	None	NA	0	NA	No	2	NA	0	0	0	0	1
128	NKK	22647	0	57	1	NA	Medical	NA	OHUONYSO62	2019-02-25	07.30	2019-02-18	KADANGHA	Male	None/Primary school	2	NIGERIA	Lomé	NA	Married/Living with a partner	0	NA	4	4	2	NA	2	In activity	0	NA	NA	NA	NA	0	NA	NA	NA	Income generating activity	NA	3	5	No	2	NA	0	1	0	0	0
174	NKK	20255	0	63	1	NA	Medical	NA	BILTABSO55	2018-12-12	14.46	2018-12-07	LYM	Male	Secondary/University	1	NA	Lomé	NA	Married/Living with a partner	1	2	5	5	5	0	0	Retirement	1	1	0	0	NA	0	NA	NA	NA	Pension fund	NA	2	4	Yes	1	NA	0	1	1	0	0
175	NKK	18429	0	68	1	NA	Medical	NA	DZOKOUSO50	2018-12-12	12.50	2018-12-06	LYM	Male	Secondary/University	1	NA	Other cities	Kpalimé	Married/Living with a partner	NA	3	8	7	0	2	5	Retirement	0	NA	NA	NA	NA	1	1	0	NA	Financial aid	NA	NA	0	No	3	NA	0	0	0	1	0
345	NKK	23805	NA	53	1	NA	Medical	3	ADEAYASO65	2018-12-08	13.24	2018-12-06	LYM	Male	Secondary/University	1	NA	Lomé	NA	Married/Living with a partner	1	2	10	10	3	7	0	MD	0	NA	NA	NA	NA	1	0	1	NA	Financial aid	NA	2	12	No	3	NA	0	1	1	1	0
341	NKK	16603	NA	73	1	NA	Medical	3	OLOAKOSO45	2018-12-08	12.25	2018-12-06	LYM	Female	None/Primary school	1	NA	Lomé	NA	Married/Living with a partner	NA	NA	6	6	5	0	1	In activity	0	NA	NA	NA	NA	1	1	1	NA	Financial aid	NA	1	1	No	2	NA	0	0	1	0	0
179	NKK	19360	0	65	2	NA	Medical	1	AFADADCA53	2018-12-01	09.50	2018-11-23	BAWI	Female	None/Primary school	1	NA	Other cities	TSEVIE	Widow/Living alone	NA	NA	6	6	2	2	2	In activity	0	NA	NA	NA	NA	1	1	0	NA	Income generating activity	NA	3	3	No	1	NA	0	0	1	1	0
344	NKK	NA	NA	62	1	NA	Medical	3	AKOKOUSO56	2018-12-01	13.40	2018-11-23	KADANGHA	Male	Secondary/University	1	NA	Lomé	NA	Married/Living with a partner	0	NA	5	5	4	0	1	Retirement	0	NA	NA	NA	NA	0	NA	NA	NA	Income generating activity	NA	2	4	No	1	NA	0	1	1	1	0
325	NKK	NA	NA	57	1	NA	Medical	3	AMAAKOSO61	2018-12-01	12.40	2018-11-16	AEFED Z	Female	None/Primary school	1	NA	Other cities	KARA	Married/Living with a partner	NA	NA	5	5	2	3	0	Retirement	0	NA	NA	NA	NA	1	1	1	NA	Financial aid	NA	2	2	Yes	1	NA	1	0	0	0	0
181	NKK	14611	0	78	2	NA	Medical	1	DAWKANCA40	2018-12-01	11.20	2018-11-30	BAWI	Female	None/Primary school	1	NA	Lomé	NA	Married/Living with a partner	NA	NA	4	4	4	NA	NA	In activity	0	NA	NA	NA	NA	1	1	0	NA	Financial aid	NA	2	2	No	1	NA	0	1	0	0	0
131	NKK	23377	0	55	1	NA	Medical	NA	PADMEDSO64	2019-02-25	08.25	2019-02-13	KADANGHA	Male	Secondary/University	1	NA	Lomé	NA	Married/Living with a partner	1	2	7	5	5	NA	NA	In activity	0	NA	NA	NA	NA	0	NA	NA	NA	Income generating activity	NA	3	3	Yes	1	NA	0	1	1	0	0
335	NKK	22084	1	58	1	NA	Medical	3	WELKOLSO60	2018-12-01	11.40	2018-11-19	KADANGHA	Male	None/Primary school	1	NA	Lomé	NA	Married/Living with a partner	0	NA	3	3	3	0	0	In activity	1	1	0	0	NA	1	0	1	NA	Pension fund	NA	1	6	Yes	1	NA	0	1	0	0	0
315	NKK	NA	1	65	4	CHR TSEVIE	Medical	NA	AMIKOS15	2018-11-08	NA	2018-11-07	AGBODAN	Female	None/Primary school	1	NA	Other cities	ADAKPAME	Married/Living with a partner	NA	NA	8	8	2	6	NA	Retirement	0	NA	NA	NA	NA	1	1	0	NA	Financial aid	NA	NA	2	No	1	NA	0	0	1	0	0
314	NKK	NA	1	52	4	CHR TSEVIE	Medical	NA	KPAAKOTS	2018-11-08	NA	2018-11-05	AYIGAH	Female	Secondary/University	1	NA	Other cities	TSEVIE	Widow/Living alone	NA	NA	0	NA	NA	NA	NA	In activity	0	NA	NA	NA	NA	0	NA	NA	NA	Income generating activity	NA	2	3	Yes	1	NA	1	0	1	0	0
313	NKK	NA	0	53	4	CHR TSEVIE	Medical	NA	VINKONTS	2018-11-08	NA	2018-11-07	AYIGAH	Female	None/Primary school	1	NA	Other cities	DAVIE	Widow/Living alone	NA	NA	2	1	0	0	1	In activity	0	NA	NA	NA	NA	1	0	1	NA	Income generating activity	NA	1	10	No	1	NA	0	0	1	0	0
319	NKK	NA	0	64	3	NA	Medical	NA	TCHKA	2018-11-05	08.15	2018-10-31	AYIGAH	Male	Secondary/University	1	NA	Other cities	KARA	Married/Living with a partner	0	NA	3	3	0	3	0	Retirement	1	1	0	0	NA	1	0	1	NA	Pension fund	NA	2	4	Yes	1	NA	0	1	0	0	0
116	NKK	20455	0	63	2	NA	Medical	NA	DJAKOMCA56	2019-02-18	08.05	2019-02-02	KADANGHA	Male	Secondary/University	1	NA	Lomé	NA	Married/Living with a partner	0	NA	7	7	5	0	2	Retirement	0	NA	NA	NA	NA	1	1	0	NA	Financial aid	NA	2	3	No	2	NA	0	1	1	0	0
310	NKK	NA	NA	53	3	NA	Medical	NA	AFEKAKKA	2018-11-02	09.02	2018-11-01	AYIGAH	Male	Secondary/University	1	NA	Other cities	PYA	Married/Living with a partner	0	NA	2	2	1	1	NA	MD	0	NA	NA	NA	NA	0	NA	NA	NA	Income generating activity	NA	1	3	Yes	1	NA	0	1	0	0	0
91	NKK	20455	1	63	1	NA	Medical	NA	BAMKOUSO56	2019-02-13	15.05	2019-02-11	KADANGHA	Male	Secondary/University	1	NA	Lomé	NA	Married/Living with a partner	0	NA	6	6	6	0	0	Retirement	1	1	0	0	NA	0	NA	NA	NA	Pension fund	NA	3	10	Yes	1	NA	0	1	1	0	0
93	NKK	19725	1	65	2	NA	Medical	NA	JIMSAMCA54	2019-02-07	14.03	2019-02-02	KADANGHA	Male	None/Primary school	1	NA	Lomé	NA	Married/Living with a partner	1	2	5	3	1	0	2	In activity	1	1	0	0	NA	0	NA	NA	NA	Income generating activity	NA	2	10	Yes	1	NA	0	1	1	0	0
312	NKK	22802	1	56	3	NA	Medical	NA	TCHABAKA62	2018-11-01	11.59	2018-10-25	AYIGAH	Male	Secondary/University	1	NA	Other cities	KARA	Widow/Living alone	0	NA	0	0	0	NA	NA	In activity	0	NA	NA	NA	NA	0	NA	NA	NA	Income generating activity	NA	1	0	No	2	NA	1	0	0	0	0
494	NKK	11277	0	88	4	NOTSE	Medical	NA	AGBADJNO30	2018-10-24	08.06	2018-10-22	DS	Female	None/Primary school	1	NA	Other cities	NOTSE	Widow/Living alone	NA	NA	7	6	1	0	5	Retirement	0	NA	NA	NA	NA	1	1	0	NA	None	NA	NA	0	No	3	NA	0	0	1	0	0
488	NKK	14610	0	78	4	CHP NOTSE	Medical	NA	BAKTILNO39	2018-10-23	09.10	2018-10-18	DS	Female	None/Primary school	1	NA	Other cities	NOTSE	Widow/Living alone	NA	NA	9	7	1	6	0	Retirement	1	0	1	0	NA	1	1	1	NA	Pension fund	NA	1	3	No	1	NA	0	0	1	0	0
492	NKK	NA	NA	59	2	NA	Medical	NA	TCHKA	2018-10-21	07.30	2018-10-18	AYIGAH	Male	Secondary/University	1	NA	Other cities	TCHAMBA	Married/Living with a partner	1	2	4	4	2	2	0	In activity	0	NA	NA	NA	NA	0	NA	NA	NA	Income generating activity	NA	4	6	Yes	1	NA	0	1	1	0	0
491	NKK	23100	0	55	4	CHP KPALIME	Medical	NA	AHAAMAKP63	2018-10-10	14.05	2018-10-05	SIMO	Female	Secondary/University	1	NA	Other cities	KPALIME	Married/Living with a partner	NA	NA	5	5	2	2	1	MD	0	NA	NA	NA	NA	1	1	0	NA	Financial aid	NA	1	0	No	1	NA	0	1	1	0	0
322	NKK	18429	1	68	3	NA	Medical	NA	TOKKA50	2018-11-02	10.15	2018-10-31	AYIGAH	Female	None/Primary school	1	NA	Other cities	DOUFELGOU	Widow/Living alone	NA	NA	7	6	6	0	0	In activity	0	NA	NA	NA	NA	1	1	1	NA	Financial aid	NA	1	7	No	1	NA	0	0	1	0	0
63	NKK	17533	NA	70	4	CHP MANGO	Medical	NA	ADAALAMA48	2018-10-05	09.25	2018-10-04	AGBOKOU	Male	None/Primary school	1	NA	Other cities	Mango	Married/Living with a partner	0	NA	10	6	1	4	1	Retirement	0	NA	NA	NA	NA	1	1	0	NA	Financial aid	NA	1	0	No	1	NA	0	1	1	0	0
35	NKK	18629	0	67	3	NA	Medical	NA	MIGKAXKA51	2018-09-25	13.50	2018-09-17	AYIGAH	Male	None/Primary school	1	NA	Other cities	Niamtougou	Married/Living with a partner	1	2	15	15	2	11	2	Retirement	1	1	0	0	NA	1	1	0	NA	Pension fund	NA	1	10	Yes	1	NA	0	1	1	0	0
399	NKK	17898	0	70	4	KPALIME	Medical	NA	GLIKOMKP48	2018-10-04	14.10	2018-09-28	WELBECK	Male	None/Primary school	1	NA	Other cities	GBELOKPE	Widow/Living alone	1	3	10	10	3	7	0	In activity	0	NA	NA	NA	NA	0	NA	NA	NA	Income generating activity	NA	0	3	No	1	NA	0	0	0	1	0
397	NKK	18628	1	68	4	CHP KPALIME	Medical	NA	GOUITOKP50	2018-10-04	14.10	2018-09-30	SIMO JEFF	Male	Secondary/University	1	NA	Other cities	ANEHO	Widow/Living alone	0	NA	1	1	0	1	0	Retirement	1	1	0	0	NA	0	NA	NA	NA	Pension fund	NA	2	2	Yes	1	NA	0	0	0	0	0
61	NKK	22297	NA	57	4	CHP MANGO	Medical	NA	YOMFABMA61	2018-10-04	11.40	2018-10-03	AGBOKOU	Male	None/Primary school	1	NA	Other cities	Mango	Widow/Living alone	0	NA	11	5	5	0	0	In activity	0	NA	NA	NA	NA	0	NA	NA	NA	Income generating activity	NA	1	5	No	1	NA	0	0	1	0	0
60	NKK	22376	1	57	4	CHP KPALIME	Medical	NA	AMEATSKP61	2018-10-03	12.25	2018-10-01	SIMO	Male	Secondary/University	1	NA	Other cities	Danye	Married/Living with a partner	0	NA	5	5	2	3	0	Retirement	1	1	0	0	NA	0	NA	NA	NA	Pension fund	NA	2	7	Yes	1	NA	0	1	1	0	0
401	NKK	17898	0	70	4	NOTSE	Medical	NA	KOSKONNO48	2018-10-03	15.58	2018-09-19	DS	Male	Secondary/University	1	NA	Other cities	NOTSE	Married/Living with a partner	0	NA	6	6	1	4	1	Retirement	1	1	0	0	NA	0	NA	NA	NA	Pension fund	NA	2	2	Yes	1	NA	0	1	1	0	0
396	NKK	14046	0	80	4	CHP MANGO	Medical	NA	MAYNTCMA38	2018-10-03	20.00	2018-09-29	AGBOKOU	Female	None/Primary school	1	NA	Other cities	MANGO	Widow/Living alone	NA	NA	5	5	1	4	0	Retirement	0	NA	NA	NA	NA	1	1	0	NA	Financial aid	NA	NA	0	Yes	1	NA	0	0	1	0	0
64	NKK	21915	1	59	4	CHP NOTSE	Medical	NA	PALAKONO59	2018-10-03	15.13	2018-10-02	DS	Female	Secondary/University	1	NA	Other cities	Notsè	Married/Living with a partner	NA	NA	5	4	1	3	0	Retirement	1	1	0	0	NA	1	1	0	NA	Pension fund	NA	3	2	Yes	1	NA	0	0	1	0	0
393	NKK	18628	0	68	4	KPALIME	Medical	NA	AGBKODKP50	2018-10-01	12.11	2018-09-20	WELBECK	Male	Secondary/University	1	NA	Other cities	KPALIME	Widow/Living alone	1	2	4	4	0	3	1	In activity	1	1	0	0	NA	0	NA	NA	NA	Pension fund	NA	4	0	Yes	1	NA	0	0	0	0	0
480	NKK	NA	0	72	1	NA	Medical	NA	DESAKOSO46	2018-09-29	12.15	2018-09-25	DFGK	Female	NA	1	NA	Lomé	NA	Married/Living with a partner	NA	NA	4	4	4	0	0	Retirement	1	1	0	NA	NA	1	1	0	NA	Pension fund	NA	3	0	Yes	2	NA	0	1	0	0	0
483	NKK	NA	0	54	1	NA	Medical	NA	KODAGBSO64	2018-09-29	11.00	2018-09-12	DFGK	Male	Secondary/University	1	NA	Lomé	NA	Married/Living with a partner	1	3	4	4	4	0	0	Retirement	0	NA	NA	NA	NA	1	0	1	NA	Financial aid	NA	2	3	No	2	NA	0	1	0	0	0
474	NKK	22930	0	56	1	NA	Medical	NA	AMOCLESO62	2018-09-28	13.18	2018-09-24	LYM	Male	Secondary/University	1	NA	Lomé	NA	Widow/Living alone	NA	NA	NA	NA	NA	NA	NA	In activity	0	NA	NA	NA	NA	1	0	1	NA	Income generating activity	NA	1	0	No	1	NA	1	0	0	0	0
471	NKK	20621	1	62	1	NA	Medical	NA	ATIAKUSO56	2018-09-28	12.09	2018-09-18	LYM	Male	Secondary/University	1	NA	Lomé	NA	Married/Living with a partner	0	NA	3	3	2	0	1	In activity	0	NA	NA	NA	NA	0	NA	NA	NA	Income generating activity	NA	4	40	Yes	1	NA	0	1	1	0	0
39	NKK	20517	1	62	4	CHP MANGO	Medical	NA	MIJAMIMA56	2018-09-28	NA	2018-09-25	AGBOKOU	Male	None/Primary school	1	NA	Lomé	NA	Married/Living with a partner	0	NA	7	7	2	5	0	Retirement	0	NA	NA	NA	NA	1	0	1	NA	Financial aid	NA	NA	2	No	1	NA	0	1	1	0	0
479	NKK	NA	0	60	4	NOTSE	Medical	NA	AMAAFONO58	2018-09-27	08.41	2018-09-26	DS	Female	None/Primary school	1	NA	Other cities	NOTSE	Widow/Living alone	NA	NA	4	4	1	3	0	In activity	0	NA	NA	NA	NA	0	NA	NA	NA	Income generating activity	NA	0	4	No	3	NA	0	0	0	0	0
33	NKK	20455	0	51	4	CHP MANGO	Medical	NA	KOSVAWMA56	2018-09-27	09.01	2018-09-27	AGBOGAN	Female	None/Primary school	1	NA	Other cities	Mango	Widow/Living alone	NA	NA	5	5	3	2	0	MD	0	NA	NA	NA	NA	1	0	1	NA	Financial aid	NA	0	3	No	1	NA	0	0	1	0	0
36	NKK	23743	0	53	3	NA	Medical	NA	PAKKAXKA65	2018-09-27	09.53	2018-09-25	AYIGAH	Male	None/Primary school	1	NA	Other cities	Kara	Married/Living with a partner	1	3	3	3	1	2	0	In activity	0	NA	NA	NA	NA	1	1	1	NA	Income generating activity	NA	1	2	No	1	NA	0	0	1	0	0
37	NKK	24838	0	50	3	NA	Medical	6	TCHKAXKA68	2018-09-27	13.00	2018-09-25	AYIGAH	Female	None/Primary school	NA	NA	Other cities	Toundè	Widow/Living alone	NA	NA	4	4	4	0	0	In activity	0	NA	NA	NA	NA	0	NA	NA	NA	Income generating activity	NA	2	7	No	2	NA	0	0	1	0	0
482	NKK	24107	1	52	4	NOTSE	Medical	NA	KOANANNO65	2018-09-25	11.45	2018-09-04	DS	Male	Secondary/University	1	NA	Other cities	NOTSE	Married/Living with a partner	0	NA	2	2	1	1	0	In activity	0	NA	NA	NA	NA	0	NA	NA	NA	Income generating activity	NA	4	11	Yes	1	NA	0	1	1	0	0
40	NKK	24838	0	50	3	NA	Medical	NA	KPAKPAKA68	2018-09-25	11.01	2018-09-19	AYIGAH	Male	None/Primary school	1	NA	Other cities	Ketao	Married/Living with a partner	1	3	3	3	2	1	0	In activity	0	NA	NA	NA	NA	0	NA	NA	NA	Income generating activity	NA	3	10	No	2	NA	0	1	1	0	0
400	NKK	NA	0	62	4	CHP MANGO	Medical	NA	LOCMERMA	2018-09-25	12.30	2018-09-23	AGBODAN	Female	None/Primary school	1	NA	Other cities	MANGO	Married/Living with a partner	0	NA	7	7	4	0	0	Retirement	0	NA	NA	NA	NA	1	1	1	NA	Financial aid	NA	1	0	No	1	NA	1	0	0	0	0
581	MOAP	21673	0	59	2	NA	Medical	1	AGBTHOCA59	2018-02-17	09H26	2018-02-11	DKD	Male	Secondary/University	1	NA	NA	NA	Married/Living with a partner	0	1	6	6	3	3	0	Retirement	0	NA	NA	NA	NA	1	0	1	NA	Financial aid	NA	0	6	No	1	NA	0	1	0	0	0
34	NKK	20455	0	51	4	CHP MANGO	Medical	NA	SOUSAYMA56	2018-09-25	NA	2018-09-22	AGBOGAN	Male	None/Primary school	2	Burkinabè	Other cities	Mango	Married/Living with a partner	1	4	24	24	NA	NA	NA	In activity	0	NA	NA	NA	NA	0	NA	NA	NA	Income generating activity	NA	2	19	No	1	NA	0	1	1	0	0
38	NKK	21549	1	60	3	NA	Medical	NA	TCHKAXKA58	2018-09-25	09.42	2018-09-22	AYIGAH	Female	None/Primary school	1	NA	Other cities	Kara	Married/Living with a partner	NA	NA	4	4	0	4	0	In activity	0	NA	NA	NA	NA	1	1	1	Conjoint	Income generating activity	NA	2	1	Yes	1	NA	0	0	1	0	0
728	MOAP	NA	0	52	4	NOTSE	Medical	NA	SEMRITNO66	2018-09-24	10H05	2018-09-20	DS	Female	None/Primary school	1	NA	Lomé	NA	Widow/Living alone	NA	NA	3	3	3	0	0	In activity	0	NA	NA	NA	NA	0	NA	NA	NA	Income generating activity	NA	1	1	No	3	NA	0	0	0	0	0
532	MOAP	14245	0	80	2	NA	Medical	1	SASMAWCA38	2018-02-17	11H40	2018-02-13	ANANI JOEL	Female	None/Primary school	1	NA	NA	NA	Widow/Living alone	NA	NA	5	4	4	0	0	Retirement	1	0	1	0	NA	1	1	0	NA	None	NA	1	0	No	1	NA	0	0	1	0	0
723	MOAP	14976	1	78	2	NA	Medical	1	SEGCOMCA40	2018-02-17	11H10	2018-02-16	EKH EVI	Male	None/Primary school	1	NA	NA	NA	Married/Living with a partner	0	1	6	6	0	6	0	Retirement	1	1	0	0	NA	0	NA	NA	NA	Pension fund	NA	3	8	No	1	NA	0	1	0	0	0
297	NKK	24984	1	50	2	NA	Medical	NA	ADJSEBCA68	2018-09-06	15.10	2018-09-01	DKD	Male	Secondary/University	1	NA	Lomé	NA	Married/Living with a partner	0	NA	4	4	3	NA	1	In activity	1	1	NA	NA	NA	0	NA	NA	NA	Pension fund	NA	4	3	Yes	1	NA	0	1	1	0	0
295	NKK	14246	0	79	2	NA	Medical	NA	AHIKORCA39	2018-09-06	10.03	2018-08-29	WELBECK	Male	None/Primary school	1	NA	Lomé	NA	Widow/Living alone	1	2	4	3	3	NA	NA	Retirement	1	1	0	0	NA	0	NA	NA	NA	Pension fund	NA	0	0	Yes	1	NA	1	0	0	0	0
430	NKK	NA	0	54	2	NA	Medical	NA	KOUKAFCA65	2019-04-13	NA	2019-04-10	KADANGHA	Female	Secondary/University	1	NA	Lomé	NA	Widow/Living alone	NA	NA	2	2	2	0	0	In activity	0	NA	NA	NA	NA	1	1	0	NA	Financial aid	NA	2	1	No	2	NA	0	0	1	0	0
294	NKK	16438	0	73	2	NA	Medical	NA	AKECHRCA45	2018-09-06	16.03	2018-08-09	DKD	Male	None/Primary school	1	NA	Lomé	NA	Married/Living with a partner	1	2	12	12	4	8	NA	MD	0	NA	NA	NA	NA	1	1	1	NA	Financial aid	NA	1	0	No	1	NA	0	0	1	0	0
298	NKK	19642	1	66	2	NA	Medical	NA	ANTADJCA53	2018-09-06	11.58	2018-08-31	LYM	Female	None/Primary school	1	NA	Lomé	NA	Widow/Living alone	NA	NA	2	2	1	1	NA	Retirement	1	1	1	0	NA	0	NA	NA	NA	Pension fund	NA	2	2	No	1	NA	0	0	1	0	0
302	NKK	23377	0	54	2	NA	Medical	NA	ARASUZCA64	2018-09-06	17.08	2018-09-06	DKD	Female	Secondary/University	1	NA	NA	NA	Widow/Living alone	NA	NA	7	7	6	NA	1	MD	0	NA	NA	NA	NA	1	1	0	NA	Income generating activity	NA	2	0	No	1	NA	0	0	1	0	0
293	NKK	24794	1	51	2	NA	Medical	NA	BAKKOMCA67	2018-09-06	NA	2019-08-31	DKD	Male	Secondary/University	1	NA	Lomé	NA	Widow/Living alone	0	NA	2	2	2	NA	NA	In activity	0	NA	NA	NA	NA	0	NA	NA	NA	MD	FONCTIONNAIRE	4	2	No	2	NA	1	0	0	0	0
299	NKK	21186	0	60	2	NA	Medical	NA	DODKOSCA58	2018-09-06	10.40	2018-09-03	LYM	Male	Secondary/University	1	NA	Lomé	NA	Married/Living with a partner	0	NA	12	12	3	8	1	Retirement	1	1	0	0	NA	0	NA	NA	NA	Pension fund	NA	2	2	No	1	NA	0	1	1	0	0
304	NKK	24838	0	50	2	NA	Medical	NA	GBESODCA68	2018-09-06	12.15	2018-09-04	DKD	Female	None/Primary school	1	NA	Lomé	NA	Widow/Living alone	NA	NA	1	1	0	0	1	In activity	0	NA	NA	NA	NA	1	0	1	NA	Income generating activity	NA	1	0	No	4	MAISON FAMILIALE	1	0	0	0	0
324	NKK	NA	NA	82	2	NA	Medical	NA	KOUDZICA36	2018-09-06	11.21	2018-08-28	DKD	Female	None/Primary school	1	NA	Other cities	AVEPOZO	Widow/Living alone	NA	NA	2	1	1	1	0	MD	0	NA	NA	NA	NA	1	1	1	NA	None	NA	1	0	No	4	MAISON FAMILIALE	0	0	1	0	0
306	NKK	13090	1	83	3	NA	Medical	NA	BATKA35XXX	2018-11-01	09.56	2018-10-31	AYIGAH	Male	None/Primary school	1	NA	Other cities	Kara	Married/Living with a partner	0	NA	1	7	5	NA	NA	Retirement	1	1	0	0	NA	1	1	0	NA	Pension fund	NA	2	0	Yes	1	NA	NA	NA	NA	NA	NA
761	MOAP	21488	1	63	1	NA	Medical	NA	APEYADSO58	2018-08-30	09H30	2018-07-30	DKD	Male	Secondary/University	1	NA	NA	NA	Married/Living with a partner	0	1	4	4	4	4	0	Retirement	0	NA	NA	NA	NA	1	1	0	NA	None	NA	3	0	Yes	2	NA	1	0	0	0	0
49	NKK	14611	1	78	4	CLINIQUE BIASA	Medical	4	APEKOKBI40	2018-08-28	16.34	2018-08-23	LYM	Male	Secondary/University	1	NA	Lomé	NA	Married/Living with a partner	0	NA	5	4	4	0	0	In activity	0	NA	NA	NA	NA	0	NA	NA	NA	Income generating activity	NA	2	0	No	1	NA	0	0	1	0	0
759	MOAP	NA	NA	74	4	BIASHA	Medical	NA	BOKAKUBI44	2018-08-28	NA	2018-08-28	DAKEY	Female	Secondary/University	1	NA	NA	NA	Widow/Living alone	NA	NA	6	6	6	0	0	Retirement	1	1	1	0	NA	0	NA	NA	NA	Pension fund	NA	1	5	Yes	1	NA	0	0	1	0	0
51	NKK	19725	0	64	4	CLINIQUE BIASA	Medical	NA	KOUJEABI54	2018-08-28	15.45	2018-08-27	LYM	Female	None/Primary school	1	NA	NA	NA	Widow/Living alone	NA	NA	4	4	0	4	0	In activity	0	NA	NA	NA	NA	1	1	0	NA	Income generating activity	NA	2	2	No	1	NA	0	0	0	1	0
53	NKK	11562	NA	87	4	CLINIQUE BIASA	Medical	NA	PLAANABI31	2018-08-28	NA	2018-08-28	DAKEY	Male	Secondary/University	1	NA	Lomé	NA	Married/Living with a partner	1	3	11	11	3	0	8	Retirement	1	1	0	0	NA	1	1	0	NA	Pension fund	NA	4	0	Yes	1	NA	0	0	1	0	0
56	NKK	20455	0	62	2	NA	Medical	4	AGOATACA56	2018-08-26	10.55	2018-08-23	HERMANN	Male	Secondary/University	1	NA	Lomé	NA	NA	1	2	5	5	0	0	0	Retirement	1	1	0	0	NA	0	NA	NA	NA	Pension fund	NA	2	12	No	1	NA	0	1	1	0	0
42	NKK	22282	0	57	2	NA	Medical	NA	GBAKENCA61	2018-08-26	NA	2018-08-25	DKD	Male	Secondary/University	1	NA	Lomé	NA	Married/Living with a partner	0	NA	1	1	0	0	1	In activity	0	NA	NA	NA	NA	0	NA	NA	NA	Income generating activity	NA	3	2	Yes	1	NA	0	0	1	0	0
54	NKK	24668	NA	51	2	NA	Medical	NA	ADEKOMCA67	2018-08-25	12.19	2018-08-17	DAKEY	Male	None/Primary school	1	NA	Lomé	NA	Married/Living with a partner	0	NA	5	5	5	0	0	In activity	0	NA	NA	NA	NA	0	NA	NA	NA	Financial aid	NA	2	7	No	1	NA	0	1	1	0	0
59	NKK	21186	NA	70	2	NA	Medical	2	AGBOLICA58	2018-08-25	12.36	2018-08-22	DKD	Female	Secondary/University	2	Ghanéenne	Lomé	NA	Widow/Living alone	NA	NA	6	6	3	3	0	In activity	0	NA	NA	NA	NA	1	1	0	NA	Income generating activity	NA	2	0	No	2	NA	0	0	1	0	0
45	NKK	15707	0	75	2	NA	Medical	NA	ASSMASCA43	2018-08-25	13.58	2018-08-13	DKD	Female	Secondary/University	1	NA	Lomé	NA	Widow/Living alone	NA	NA	5	5	5	0	0	MD	0	NA	NA	NA	NA	1	1	1	NA	Financial aid	NA	2	0	No	1	NA	0	0	1	0	0
55	NKK	22008	0	58	2	NA	Medical	2	BODAKOCA60	2018-08-25	14.20	2018-08-17	AMEDE	Female	Secondary/University	1	NA	NA	NA	Married/Living with a partner	NA	NA	7	7	1	5	1	In activity	0	NA	NA	NA	NA	0	NA	NA	NA	Income generating activity	NA	NA	2	No	1	NA	0	1	1	0	0
757	MOAP	NA	1	63	2	NA	Medical	NA	AGBEHUCA55	2018-08-11	16H00	2018-08-09	DKD	Female	None/Primary school	1	NA	Lomé	NA	Married/Living with a partner	NA	NA	2	2	2	0	0	MD	0	NA	NA	NA	NA	1	1	0	NA	Income generating activity	NA	1	0	No	1	NA	0	0	1	0	0
58	NKK	23743	NA	53	2	NA	Medical	2	KEMAMECA65	2018-08-25	11.17	2018-08-17	DAKEY	Female	None/Primary school	1	NA	Lomé	NA	Widow/Living alone	NA	NA	0	NA	NA	NA	NA	In activity	0	NA	NA	NA	NA	1	0	1	NA	Income generating activity	NA	1	0	No	3	NA	0	0	0	1	0
629	MOAP	24453	1	52	2	NA	Medical	NA	MAODACA66	2018-08-25	10H52	2018-08-22	INCONNU	Male	None/Primary school	1	NA	Other cities	ATAKPAMPE	Widow/Living alone	1	3	10	5	3	3	2	In activity	0	NA	NA	NA	NA	0	NA	NA	NA	Income generating activity	NA	4	10	No	1	NA	0	0	1	0	0
736	MOAP	NA	NA	65	2	NA	Medical	NA	MENAKOCA53	2018-08-25	NA	2018-08-19	DAKEY	Female	Secondary/University	1	NA	Lomé	NA	Married/Living with a partner	NA	NA	3	3	3	NA	NA	Retirement	0	NA	NA	NA	NA	0	NA	NA	NA	None	NA	0	0	No	2	NA	1	NA	NA	NA	NA
44	NKK	23743	0	53	2	NA	Medical	NA	MESJOSCA65	2018-08-25	16.10	2018-08-25	DKD	Female	None/Primary school	1	NA	Lomé	NA	Widow/Living alone	NA	NA	5	5	5	0	0	In activity	0	NA	NA	NA	NA	1	1	0	NA	Income generating activity	NA	1	1	No	3	NA	0	0	1	0	0
52	NKK	16072	0	74	2	NA	Medical	2	MOUABOCA44	2018-08-25	12.35	2018-08-12	AMEDE	Male	None/Primary school	2	Nigériane	Lomé	NA	Married/Living with a partner	0	NA	9	9	6	0	3	In activity	0	NA	NA	NA	NA	0	NA	NA	NA	Income generating activity	NA	3	5	No	2	NA	0	1	0	1	0
48	NKK	18994	0	66	2	NA	Medical	2	ORJCHICA52	2018-08-25	15.00	2018-08-22	DKD	Female	Secondary/University	2	Nigériane	Lomé	NA	Widow/Living alone	NA	NA	6	4	3	0	1	In activity	0	NA	NA	NA	NA	1	1	0	NA	Income generating activity	NA	2	0	No	2	NA	1	0	0	0	0
710	MOAP	NA	0	81	2	NA	Medical	6	BAYMARCA37	2018-02-17	09H40	2018-02-15	INCONNU	Female	None/Primary school	1	NA	NA	NA	Widow/Living alone	NA	NA	7	7	1	1	5	MD	1	0	1	0	Rente de Maison	1	1	0	0	Financial aid	NA	3	3	No	3	NA	0	0	1	0	0
47	NKK	18264	0	68	2	NA	Medical	2	SROFRACA50	2018-08-25	16.20	2018-08-22	DAKEY	Male	Secondary/University	1	NA	Lomé	NA	Married/Living with a partner	0	NA	2	2	0	0	2	Retirement	1	1	0	0	NA	0	NA	NA	NA	Income generating activity	NA	NA	0	No	1	NA	1	0	0	0	0
57	NKK	23377	NA	52	2	NA	Medical	2	TALLAMCA64	2018-08-25	10.03	2018-08-23	DKD	Female	None/Primary school	1	NA	Other cities	DAPAONG	Married/Living with a partner	NA	NA	5	4	1	2	1	In activity	0	NA	NA	NA	NA	0	NA	NA	NA	Income generating activity	NA	1	1	No	1	NA	0	0	1	0	0
43	NKK	23012	0	55	2	NA	Medical	NA	TCHBADCA63	2018-08-25	11.40	2018-08-22	DKD	Male	None/Primary school	1	NA	Lomé	NA	Married/Living with a partner	0	NA	6	6	3	3	0	In activity	1	1	0	0	NA	0	0	0	NA	Pension fund	NA	2	6	Yes	1	NA	0	1	1	0	0
50	NKK	17715	0	70	2	NA	Medical	2	VIGYAWCA48	2018-08-25	13.28	2018-08-24	AMEDE	Female	None/Primary school	1	NA	NA	NA	Married/Living with a partner	NA	NA	6	6	3	1	2	MD	0	NA	NA	NA	NA	1	1	0	NA	Financial aid	NA	2	0	No	3	NA	0	0	1	0	0
758	MOAP	NA	1	58	2	NA	Medical	NA	WILADJCA60	2018-08-25	10H51	2018-08-20	DKD	Male	Secondary/University	1	NA	Lomé	NA	Married/Living with a partner	0	1	4	3	3	3	0	In activity	0	NA	NA	NA	NA	0	NA	NA	NA	Income generating activity	NA	2	3	No	4	Maison familiale	0	0	1	0	0
636	MOAP	23629	1	54	4	CHR LC	Medical	NA	AMADJCHR64	2018-08-16	14082018	2018-08-14	DKD	Female	None/Primary school	1	NA	NA	NA	Widow/Living alone	NA	NA	6	6	3	3	3	MD	0	NA	NA	NA	NA	1	1	0	NA	None	NA	2	2	No	2	NA	0	0	1	0	0
634	MOAP	25004	1	50	4	CHR LC	Medical	NA	ATCESSLC68	2018-08-16	10082018	2018-08-10	AMEGAN CAMLAN	Female	Secondary/University	1	NA	NA	NA	Married/Living with a partner	0	NA	4	4	4	4	0	In activity	0	NA	NA	NA	NA	0	NA	NA	NA	Income generating activity	NA	2	4	Yes	2	NA	0	1	1	0	0
635	MOAP	43631	1	77	4	CHR LC	Medical	NA	DAGAYLC41	2018-08-16	11H20	2018-08-14	EVEGAN COMLANVI	Female	None/Primary school	1	NA	Lomé	NA	Married/Living with a partner	0	NA	5	5	4	4	1	MD	0	NA	NA	NA	NA	0	NA	NA	NA	Financial aid	NA	2	2	No	1	NA	0	1	0	0	0
662	MOAP	NA	1	65	4	CHR LC	Medical	NA	GOUACCHR53	2018-08-16	12H24	2018-08-03	DKD	Female	None/Primary school	1	NA	NA	NA	Widow/Living alone	1	8	7	7	4	4	3	MD	0	NA	NA	NA	NA	1	1	0	NA	None	NA	2	0	Yes	3	NA	0	0	1	0	0
660	MOAP	24156	1	52	4	CHR LC	Medical	NA	MENAGBCHL4	2018-08-16	9H30	2018-07-23	DKD	Male	Secondary/University	1	NA	Lomé	NA	Married/Living with a partner	0	NA	4	4	4	4	0	MD	0	NA	NA	NA	NA	0	NA	NA	NA	None	NA	1	4	No	4	MAISON FAMILIALE	0	0	1	1	0
642	MOAP	21351	1	60	4	CHR LC	Medical	NA	NAPGNALC68	2018-08-16	10H36	2018-08-14	LYM	Female	Secondary/University	1	NA	Lomé	NA	Married/Living with a partner	0	NA	3	3	1	1	2	Retirement	1	1	0	0	NA	1	1	0	NA	Pension fund	NA	2	1	Yes	1	NA	0	1	1	0	0
641	MOAP	NA	1	84	2	NA	Medical	NA	ADOANACA34	2018-08-12	11H34	2018-08-09	DKD	Male	Secondary/University	1	NA	Other cities	TSEVIE	Married/Living with a partner	1	2	18	15	0	15	0	Retirement	1	1	0	0	NA	0	NA	NA	NA	Pension fund	NA	1	4	No	1	NA	0	1	1	0	0
615	MOAP	17699	1	70	2	NA	Medical	NA	AFAFIOCA48	2018-08-12	09H30	2018-08-08	DKD	Male	None/Primary school	1	NA	Other cities	AMEGRA	Married/Living with a partner	1	3	12	12	2	12	0	MD	0	NA	NA	NA	NA	1	1	0	NA	None	NA	1	0	No	1	NA	0	1	1	0	0
666	MOAP	NA	1	60	2	NA	Medical	NA	AGBABCCA48	2018-08-12	14H00	2018-08-03	DKD	Female	None/Primary school	1	NA	Lomé	NA	Widow/Living alone	0	NA	5	5	4	4	1	MD	0	NA	NA	NA	NA	1	1	1	NA	Income generating activity	NA	1	2	No	2	NA	1	0	0	0	0
625	MOAP	NA	1	62	2	NA	Medical	NA	AGBGAECA56	2018-08-12	13H30	2018-08-10	DKD	Male	None/Primary school	1	NA	Other cities	KPEME	Married/Living with a partner	1	4	11	10	4	10	0	Retirement	1	1	0	0	NA	0	NA	NA	NA	Pension fund	NA	1	6	No	1	NA	0	1	1	0	0
638	MOAP	14411	NA	80	2	NA	Medical	NA	AKAALOCA38	2018-08-12	13H058	2018-07-27	amegan	Female	None/Primary school	1	NA	Other cities	VOGAN	Married/Living with a partner	0	NA	8	8	1	3	4	In activity	0	NA	NA	NA	NA	1	NA	NA	NA	Income generating activity	NA	1	5	No	1	NA	0	1	1	0	0
355	NKK	43631	0	52	1	NA	Medical	2	EBAKOFSO67	2019-03-08	15.18	2019-03-05	KOUAKOU	Male	None/Primary school	1	NA	Other cities	ANEHO	Married/Living with a partner	0	NA	5	5	3	0	2	In activity	0	NA	NA	NA	NA	0	NA	NA	NA	Financial aid	NA	2	5	No	1	NA	0	1	1	0	0
654	MOAP	21351	1	60	2	NA	Medical	NA	DERKOUCA58	2018-08-12	12H30	2018-08-01	DKD	Male	None/Primary school	1	NA	Lomé	NA	Married/Living with a partner	1	2	4	3	2	3	0	MD	0	NA	NA	NA	NA	1	1	1	NA	Income generating activity	NA	1	0	No	2	NA	0	1	1	0	0
663	MOAP	NA	1	50	2	NA	Medical	NA	KETPASCA68	2018-08-12	11H35	2018-08-05	AMEGAN	Male	None/Primary school	1	NA	Lomé	NA	Married/Living with a partner	0	NA	1	5	5	5	0	MD	0	NA	NA	NA	NA	0	NA	NA	NA	Income generating activity	NA	1	5	No	2	NA	0	1	1	0	0
661	MOAP	23177	1	54	2	NA	Medical	NA	KOKYAWCA63	2018-08-12	NA	2018-07-30	AMEGAN	Male	Secondary/University	1	NA	Other cities	NA	Married/Living with a partner	0	NA	4	3	3	3	0	In activity	0	0	0	0	NA	1	1	0	0	Pension fund	NA	2	3	No	1	NA	0	1	1	0	0
640	MOAP	21351	1	60	2	NA	Medical	NA	OUMKOUCA58	2018-08-12	12H23	2018-08-04	AMEGAN	Male	None/Primary school	1	NA	Other cities	AKEBOU KAMINA	Married/Living with a partner	1	3	21	21	21	21	0	In activity	0	NA	NA	NA	NA	0	NA	NA	NA	Income generating activity	NA	2	7	No	1	NA	0	1	1	0	1
229	NKK	21186	0	61	2	NA	Medical	NA	SANPOUCA58	2019-04-07	15.00	2019-03-26	KADANGHA	Male	None/Primary school	1	NA	Lomé	NA	Married/Living with a partner	0	NA	2	2	1	1	NA	Retirement	1	1	0	0	NA	1	1	0	NA	Pension fund	NA	2	2	Yes	1	NA	0	1	1	0	0
219	NKK	17899	0	78	2	NA	Medical	NA	AWANANCA41	2019-04-06	13.55	2019-04-04	NA	Female	None/Primary school	1	NA	Lomé	NA	Widow/Living alone	NA	NA	8	5	2	1	2	Retirement	0	NA	NA	NA	NA	1	1	0	NA	Financial aid	NA	2	1	No	1	NA	1	NA	NA	NA	NA
665	MOAP	24873	1	50	2	NA	Medical	NA	AJAAYACA68	2018-08-11	09H37	2018-08-09	LYM	Male	Secondary/University	1	NA	Lomé	NA	Married/Living with a partner	0	NA	3	3	1	2	0	In activity	0	NA	NA	NA	NA	0	NA	NA	NA	Income generating activity	NA	NA	15	No	3	NA	0	1	1	0	0
742	MOAP	NA	NA	55	2	NA	Medical	NA	AYESENCA63	2018-08-11	11H57	2018-08-11	DAKEY	Female	None/Primary school	1	NA	Other cities	Tometjicondji	Widow/Living alone	NA	NA	6	6	0	6	NA	In activity	0	NA	NA	NA	NA	1	1	1	NA	Financial aid	NA	1	0	No	1	NA	1	0	0	0	0
631	MOAP	24472	NA	52	2	NA	Medical	NA	LATGNOCA66	2018-08-11	16H00	2018-08-10	DAKEY	Male	Secondary/University	1	NA	Other cities	NA	Married/Living with a partner	0	NA	8	8	8	8	0	Retirement	NA	NA	NA	NA	NA	0	NA	NA	NA	Pension fund	NA	1	4	Yes	1	NA	0	1	1	0	0
225	NKK	8037	0	97	2	NA	Medical	NA	DALABLCA22	2019-04-06	12.40	2019-04-03	KADANGHA	Female	None/Primary school	1	NA	Other cities	KPALIME	Widow/Living alone	NA	NA	1	1	1	NA	NA	Retirement	0	NA	NA	NA	NA	1	1	0	NA	Financial aid	NA	2	0	No	1	NA	0	0	1	0	0
639	MOAP	22447	1	57	2	NA	Medical	NA	NGAHODCA61	2018-08-11	12H58	2018-08-03	LYM	Female	None/Primary school	1	NA	Lomé	NA	Widow/Living alone	0	NA	4	4	4	4	0	In activity	0	NA	NA	NA	NA	1	1	0	0	Income generating activity	NA	1	4	No	2	NA	0	0	1	0	0
753	MOAP	NA	0	70	2	NA	Medical	NA	PISZATCA48	2018-08-11	12H40	2018-08-02	NA	Male	Secondary/University	1	NA	NA	NA	Married/Living with a partner	NA	1	6	6	3	1	2	In activity	1	1	0	0	NA	1	1	0	NA	Financial aid	NA	2	2	Yes	1	NA	0	1	0	0	0
767	MOAP	NA	1	65	1	NA	Medical	NA	TCHAWACA53	2018-08-11	13H40	2018-07-11	DKD	Female	None/Primary school	1	NA	Lomé	NA	Married/Living with a partner	NA	NA	9	8	8	8	0	MD	0	NA	NA	NA	NA	1	1	0	NA	Financial aid	NA	2	0	No	1	NA	0	0	1	0	0
495	NKK	NA	0	56	1	NA	Medical	6	ADJKOKSO62	2018-08-09	09.28	2018-07-31	ALFRED	Male	None/Primary school	1	NA	Lomé	NA	Married/Living with a partner	1	3	7	5	2	0	3	In activity	0	NA	NA	NA	NA	0	NA	NA	NA	Income generating activity	NA	1	2	No	2	NA	1	0	0	0	0
627	MOAP	NA	1	54	1	NA	Medical	NA	AKVADJSO64	2018-08-09	12H30	2018-07-30	Afred z	Female	None/Primary school	1	NA	NA	NA	Married/Living with a partner	0	NA	3	3	3	0	0	In activity	0	NA	NA	NA	NA	1	0	1	NA	Financial aid	NA	1	NA	No	1	NA	0	1	0	0	0
606	MOAP	NA	0	60	1	NA	Medical	2	BBEAYISO58	2018-08-09	09H25	2018-07-14	HERMAN EVI	Male	None/Primary school	1	NA	NA	NA	Married/Living with a partner	1	2	7	7	3	4	0	In activity	0	NA	NA	NA	NA	0	NA	NA	NA	Financial aid	NA	1	3	No	2	NA	0	1	0	0	0
653	MOAP	19560	1	65	1	NA	Medical	NA	DEGMADSO53	2018-08-09	16082018	2018-08-09	DKD	Male	Secondary/University	1	NA	Other cities	NA	Married/Living with a partner	0	NA	4	4	4	4	0	Retirement	0	NA	NA	NA	NA	1	0	0	NA	Pension fund	NA	3	4	Yes	1	NA	0	1	1	0	0
630	MOAP	NA	1	52	1	NA	Medical	NA	LOUMAWSO66	2018-08-09	14H00	2018-04-12	HERMANN EVI	Female	None/Primary school	1	NA	NA	NA	Married/Living with a partner	NA	0	NA	NA	NA	NA	NA	In activity	0	NA	NA	NA	NA	1	NA	NA	NA	Financial aid	NA	1	1	No	2	NA	0	1	0	0	0
751	MOAP	24657	1	51	1	NA	Medical	6	MATMASSO67	2018-08-09	14H00	2018-07-31	BAWI	Male	None/Primary school	1	NA	NA	NA	Married/Living with a partner	1	2	4	4	4	0	0	In activity	0	NA	NA	NA	NA	1	0	1	Amis	Income generating activity	NA	2	6	Yes	2	NA	0	1	1	0	0
763	MOAP	NA	1	84	1	NA	Medical	6	NAYKOMSO34	2018-08-09	10H20	2018-07-29	HERMAN EVI	Male	Secondary/University	1	NA	NA	NA	Married/Living with a partner	0	NA	7	3	2	1	0	In activity	0	NA	NA	NA	NA	0	NA	NA	NA	Income generating activity	NA	1	5	No	1	NA	0	1	1	0	0
637	MOAP	20089	1	64	1	NA	Medical	NA	OURSALSO54	2018-08-09	12H05	2018-08-04	LYM	Male	None/Primary school	1	NA	Lomé	NA	Married/Living with a partner	1	3	5	5	5	5	0	In activity	0	NA	NA	NA	NA	0	NA	NA	NA	Income generating activity	NA	2	0	No	1	NA	0	1	1	0	0
90	NKK	22647	0	57	1	NA	Medical	NA	TAIMASSO62	2019-02-12	14.00	2019-01-15	KADANGHA	Female	Secondary/University	1	NA	Lomé	NA	Married/Living with a partner	NA	NA	2	2	2	0	0	In activity	0	NA	NA	NA	NA	1	1	0	NA	Income generating activity	NA	2	7	No	3	NA	0	0	1	0	0
664	MOAP	NA	1	58	1	NA	Medical	NA	KODKODSO60	2018-08-05	11H17	2018-08-09	DKD	Male	None/Primary school	1	NA	Lomé	NA	Widow/Living alone	0	NA	7	7	4	4	3	In activity	0	NA	NA	NA	NA	1	1	0	NA	Financial aid	NA	1	0	No	2	NA	1	0	0	0	0
745	MOAP	17514	0	71	1	NA	Medical	NA	MWAREMSO47	2018-08-03	09H34	2018-08-07	LYM	Male	None/Primary school	2	Nigeriane	NA	NA	Married/Living with a partner	0	NA	6	6	4	4	2	In activity	0	NA	NA	NA	NA	1	1	0	NA	Income generating activity	NA	4	3	No	2	NA	0	1	1	0	0
693	MOAP	17699	NA	70	2	NA	Medical	2	KOLARMCA48	2018-02-23	NA	2018-02-20	INCONNU	Male	NA	1	NA	NA	NA	Married/Living with a partner	1	3	6	6	4	1	1	Retirement	0	NA	NA	NA	NA	1	1	0	0	Financial aid	NA	1	4	No	1	NA	0	1	1	0	0
687	MOAP	23543	NA	54	2	NA	Medical	2	PARQNKCA64	2018-02-23	10H10	2018-02-23	INCONNU	Female	Secondary/University	1	NA	NA	NA	Widow/Living alone	NA	NA	3	3	2	NA	1	In activity	1	0	1	0	0	1	1	0	0	Income generating activity	NA	NA	3	No	1	NA	0	0	1	0	0
718	MOAP	NA	0	57	2	NA	Medical	2	TCHALF1961	2018-02-23	11H13	2018-02-20	DFGK	Male	Secondary/University	1	NA	NA	NA	Married/Living with a partner	1	2	4	0	1	3	0	Retirement	0	NA	NA	NA	NA	1	1	0	0	Financial aid	NA	2	7	No	1	NA	0	1	0	0	0
682	MOAP	14046	NA	80	2	NA	Medical	2	ANEABLCA38	2018-02-19	13H45	2018-02-13	INCONNU	Female	None/Primary school	1	NA	NA	NA	Married/Living with a partner	NA	NA	6	4	0	3	1	Retirement	0	NA	NA	NA	NA	1	1	0	0	Financial aid	NA	2	0	No	3	NA	0	1	0	0	0
719	MOAP	NA	NA	85	2	NA	Medical	6	DOSABLCA33	2018-02-19	12H30	2018-02-18	INCONNU	Female	None/Primary school	1	NA	NA	NA	Widow/Living alone	NA	NA	9	7	3	0	4	MD	1	0	1	0	0	1	1	0	0	None	NA	1	1	No	3	NA	0	0	1	0	0
720	MOAP	NA	0	78	2	NA	Medical	2	GLIAKOCA40	2018-02-19	13H06	2018-02-02	DFGK	Female	None/Primary school	NA	NA	NA	NA	Widow/Living alone	NA	NA	6	4	1	3	NA	Retirement	0	NA	NA	NA	NA	1	1	0	NA	Financial aid	NA	1	0	No	1	NA	0	0	1	0	0
703	MOAP	NA	0	79	2	NA	Medical	2	MEDANNI948	2018-02-19	10H50	2018-02-14	DFGK	Female	None/Primary school	1	NA	NA	NA	Widow/Living alone	NA	NA	7	5	3	2	0	In activity	0	NA	NA	NA	NA	1	1	0	0	Financial aid	NA	2	8	No	1	NA	0	0	1	0	0
496	NKK	21351	NA	60	2	NA	Medical	NA	SODADJCA58	2018-02-19	10.50	2018-02-16	NA	Female	None/Primary school	1	NA	NA	NA	Widow/Living alone	NA	NA	5	5	NA	NA	NA	In activity	0	NA	NA	NA	NA	1	1	0	NA	Income generating activity	NA	2	0	No	1	NA	0	0	1	0	0
721	MOAP	NA	0	63	2	NA	Medical	2	TSAABP1955	2018-02-19	13H50	2018-02-17	DFGK	Female	None/Primary school	1	NA	NA	NA	Married/Living with a partner	NA	NA	5	4	4	0	0	In activity	0	NA	NA	NA	NA	1	1	1	NA	Financial aid	NA	2	0	No	1	NA	0	1	0	0	0
542	MOAP	23979	0	54	4	CHR LC	Medical	NA	ADEKOMLC65	2018-02-17	10H25	2018-02-12	AMEGAN KOMLANVI PATRICE	Male	Secondary/University	1	NA	NA	NA	Married/Living with a partner	0	1	4	4	4	0	0	In activity	1	0	0	1	0	0	NA	NA	NA	Income generating activity	NA	4	6	Yes	1	NA	0	1	0	0	0
545	MOAP	22082	0	58	4	CHR LC	Medical	6	ADZKOKLC60	2018-02-17	10H29	2018-02-16	LOKOSSOU	Male	None/Primary school	1	NA	NA	NA	Married/Living with a partner	0	1	8	8	3	5	0	In activity	0	NA	NA	NA	NA	1	1	1	0	Income generating activity	NA	2	12	No	1	NA	0	1	1	1	0
389	NKK	23723	1	55	1	NA	Medical	5	BITMEBSO64	2019-03-06	15.30	2019-03-05	KOUAKOU	Female	NA	1	NA	Lomé	NA	Married/Living with a partner	NA	NA	2	2	2	0	0	In activity	0	NA	NA	NA	NA	0	NA	NA	NA	Income generating activity	NA	2	8	Yes	2	NA	0	0	1	0	0
544	MOAP	31/12/158	NA	59	2	NA	Medical	1	AGBMESCA58	2018-02-17	09H25	2018-02-07	BAWI	Male	None/Primary school	1	NA	NA	NA	Married/Living with a partner	0	NA	5	5	5	NA	NA	In activity	0	NA	NA	NA	NA	1	1	0	BEAU FILS	Income generating activity	NA	3	4	Yes	1	NA	0	1	1	0	0
172	NKK	17699	0	70	1	NA	Medical	NA	FOUMARSO48	2018-12-19	14.34	2018-12-17	LYM	Female	None/Primary school	1	NA	Lomé	NA	Widow/Living alone	NA	NA	7	4	4	0	0	Retirement	0	NA	NA	NA	NA	1	1	0	NA	Financial aid	NA	2	0	No	1	NA	0	0	1	0	0
394	NKK	NA	0	85	2	NA	Medical	2	AHIADJCA33	2018-02-17	18.20	2018-02-13	DDK	Female	None/Primary school	1	NA	NA	NA	Widow/Living alone	NA	NA	5	4	4	0	0	MD	0	NA	NA	NA	NA	1	1	0	NA	Financial aid	NA	1	0	No	1	NA	0	0	1	0	0
564	MOAP	19719	0	65	2	NA	Medical	6	AHLETSCA53	2018-02-17	15H25	2018-02-15	DDK	Male	None/Primary school	1	NA	NA	NA	Married/Living with a partner	0	1	4	4	4	0	0	Retirement	1	1	0	0	0	1	1	0	0	Pension fund	NA	2	3	No	1	NA	0	1	0	0	0
570	MOAP	18993	1	67	2	NA	Medical	1	AKADINCA51	2018-02-17	09H22	2018-02-17	ANANI Joel	Male	Secondary/University	1	NA	NA	NA	Married/Living with a partner	0	1	3	3	3	0	0	Retirement	1	1	0	0	0	1	1	1	0	Pension fund	NA	2	3	Yes	1	NA	0	1	1	0	0
32	NKK	19360	0	65	4	CHR-LC	Medical	6	AKAKOULC53	2018-02-17	13.00	2018-11-29	AMEGAN	Female	None/Primary school	1	NA	NA	NA	Widow/Living alone	NA	NA	5	4	0	4	0	In activity	0	NA	NA	NA	NA	1	1	0	NA	Income generating activity	NA	2	0	No	3	Chez son fils	0	0	1	0	0
551	MOAP	43158	NA	72	2	NA	Medical	5	ANIELICA46	2018-02-17	17H45	2018-01-27	ANANI Joel	Female	Secondary/University	2	GHANA	NA	NA	Widow/Living alone	NA	NA	4	4	1	0	3	Retirement	0	NA	NA	NA	NA	0	NA	NA	NA	MD	Epargne	3	0	No	2	NA	0	0	1	0	0
527	MOAP	20531	NA	61	2	NA	Medical	5	APIANTCA56	2018-02-17	17H36	2018-02-16	INCONNU	Female	Secondary/University	1	NA	NA	NA	Widow/Living alone	NA	NA	4	2	1	1	0	Retirement	0	NA	NA	NA	NA	1	1	0	NA	Financial aid	NA	1	1	No	1	NA	0	0	1	0	0
706	MOAP	20454	1	63	2	NA	Medical	6	ASSKOSCA55	2018-02-17	15H47	2018-02-16	Balakibawi	Male	None/Primary school	1	NA	NA	NA	Married/Living with a partner	1	2	8	8	7	0	1	Retirement	1	1	0	0	0	0	NA	NA	NA	Pension fund	NA	2	6	No	1	NA	0	1	1	0	0
568	MOAP	NA	0	60	4	LOME COMMUNE	Medical	6	ATTMEDI958	2018-02-17	14H21	2018-02-02	DFGK	Female	None/Primary school	1	NA	NA	NA	Widow/Living alone	NA	NA	4	0	4	0	0	In activity	0	NA	NA	NA	NA	0	NA	NA	NA	Income generating activity	NA	3	6	No	2	NA	0	0	1	0	0
712	MOAP	NA	0	61	4	LC	Medical	6	TOMAYA1957	2018-02-17	10H25	2018-02-11	DFGK	Female	None/Primary school	1	NA	NA	NA	Married/Living with a partner	NA	NA	2	2	0	2	0	In activity	0	NA	NA	NA	NA	0	NA	NA	NA	Income generating activity	NA	2	4	No	3	NA	0	0	0	0	1
713	MOAP	NA	0	51	2	NA	Medical	6	BOMJMACA67	2018-02-17	18H26	2018-02-11	AMEGAN Comlamvi Patrice	Male	NA	1	NA	NA	NA	Married/Living with a partner	0	NA	6	6	6	0	0	Retirement	1	1	0	0	0	0	NA	NA	NA	Pension fund	NA	NA	11	Yes	NA	NA	0	1	1	0	0
688	MOAP	NA	0	68	2	NA	Medical	4	DAGAYACA50	2018-02-17	15H49	2018-02-14	EKH	Female	None/Primary school	1	NA	NA	NA	Widow/Living alone	NA	NA	4	4	NA	3	1	Retirement	0	NA	NA	NA	NA	1	1	0	0	Financial aid	NA	1	0	No	3	NA	1	0	1	0	0
292	NKK	20455	0	62	2	NA	Medical	NA	AHOTETCA56	2018-09-06	12.45	2018-08-27	LYM	Male	Secondary/University	1	NA	Lomé	NA	Married/Living with a partner	0	NA	3	3	3	NA	NA	Retirement	1	1	0	0	NA	0	NA	NA	NA	Pension fund	NA	2	4	No	1	NA	0	1	1	0	0
704	MOAP	21351	0	60	4	CHR LC	Medical	6	KOFSOALC58	2018-02-17	14H17	2018-02-12	LOKOSSOU	Female	None/Primary school	1	NA	NA	NA	Widow/Living alone	NA	NA	4	4	0	4	0	In activity	0	NA	NA	NA	NA	0	NA	NA	NA	Income generating activity	NA	3	3	No	2	NA	1	0	0	0	0
296	NKK	18629	0	67	2	NA	Medical	4	KPEWAOCA51	2018-09-06	10.08	2018-09-01	SIMO	Male	Secondary/University	1	NA	Other cities	ATAKPAME	Married/Living with a partner	0	NA	11	11	7	4	NA	Retirement	1	1	0	0	NA	1	1	0	NA	Income generating activity	NA	3	2	Yes	1	NA	0	1	1	0	0
573	MOAP	23994	NA	54	2	NA	Medical	5	LARBINCA65	2018-02-17	18H15	2018-02-16	LOKOSSOU	Male	Secondary/University	1	NA	NA	NA	Married/Living with a partner	0	NA	3	3	3	0	0	In activity	0	NA	NA	NA	NA	0	NA	NA	NA	Income generating activity	NA	2	6	No	2	NA	0	1	1	0	0
724	MOAP	43148	0	62	4	Lome Commune	Medical	NA	PANMAR1956	2018-02-17	12H20110	2018-02-11	DFGK	Female	Secondary/University	1	NA	NA	NA	Widow/Living alone	NA	NA	1	NA	1	NA	NA	Retirement	1	1	0	0	NA	0	NA	NA	NA	Pension fund	NA	3	3	No	2	NA	0	0	0	0	0
689	MOAP	19160	NA	64	4	CHR LC	Medical	6	SAISELLC52	2018-02-17	12H45	2018-02-15	LOKOSSOU	Female	None/Primary school	1	NA	NA	NA	Widow/Living alone	NA	NA	5	5	3	2	0	Retirement	0	NA	NA	NA	NA	1	1	0	0	Financial aid	NA	2	0	No	3	NA	0	0	1	0	0
690	MOAP	NA	0	84	4	CHR LC	Medical	NA	SANADJLC38	2018-02-17	15H26	2018-02-05	QMEGAN comlanvi patrice	Female	None/Primary school	1	NA	NA	NA	Widow/Living alone	NA	NA	5	4	NA	4	NA	In activity	0	NA	NA	NA	NA	0	NA	NA	NA	Income generating activity	NA	4	15	No	1	NA	0	0	1	0	0
10	NKK	22647	0	57	2	NA	Medical	NA	APEMARCA62	2019-03-15	08.15	2019-03-13	KADANGHA	Female	Secondary/University	1	NA	Lomé	NA	Married/Living with a partner	NA	NA	3	3	0	0	3	Retirement	0	NA	NA	NA	NA	1	1	0	NA	Financial aid	NA	2	0	Yes	1	NA	0	1	1	0	0
605	MOAP	16071	NA	76	2	NA	Medical	NA	AGBTALCA43	2018-08-11	NA	2018-07-31	DAKEY	Male	None/Primary school	1	NA	NA	NA	Married/Living with a partner	0	1	7	7	3	NA	4	Retirement	1	1	0	0	NA	1	1	0	NA	Pension fund	NA	2	3	Yes	1	NA	0	1	1	0	0
352	NKK	24837	1	52	1	NA	Medical	2	KOAAYASO67	2019-03-06	16.31	2019-03-02	KOUAKOU	Male	Secondary/University	1	NA	Lomé	NA	Married/Living with a partner	0	NA	6	6	6	0	0	In activity	0	NA	NA	NA	NA	0	NA	NA	NA	Income generating activity	NA	2	8	Yes	1	NA	0	1	1	0	0
366	NKK	NA	0	58	1	NA	Medical	NA	IDROUMSO61	2019-03-05	07.20	2019-02-27	KADANGHA	Male	None/Primary school	2	NIGERIA	Lomé	NA	Married/Living with a partner	1	2	11	11	5	0	6	In activity	0	NA	NA	NA	NA	0	NA	NA	NA	Income generating activity	NA	3	6	No	2	NA	0	1	1	0	0
395	NKK	15706	0	76	4	KPALIME	Medical	NA	AGBISSKP42	2018-10-04	12.13	2018-10-01	WELBECK	Male	None/Primary school	1	NA	Other cities	KPALIME	Married/Living with a partner	0	NA	5	5	2	0	3	In activity	0	NA	NA	NA	NA	1	1	0	NA	Income generating activity	NA	1	2	No	1	NA	0	1	1	0	0
200	NKK	24473	0	52	1	NA	Surgical	NA	AMABALSO67	2019-05-31	07.15	2019-05-20	KADANGHA	Male	Secondary/University	1	NA	Other cities	TABLIGBO	Married/Living with a partner	1	2	6	5	1	NA	NA	In activity	0	NA	NA	NA	NA	0	NA	NA	NA	Income generating activity	NA	2	6	No	1	NA	0	1	1	0	0
213	NKK	24108	0	53	1	NA	Surgical	NA	MENKOMSO66	2019-05-31	11.50	2019-05-30	KADANGHA	Male	None/Primary school	1	NA	Other cities	KEVE	Married/Living with a partner	0	NA	10	10	10	NA	NA	In activity	0	NA	NA	NA	NA	1	1	0	NA	Income generating activity	NA	2	4	No	1	NA	0	1	1	0	0
198	NKK	16072	0	75	1	NA	Surgical	NA	PODSABSO44	2019-05-31	08.30	2019-05-30	KADANGHA	Male	None/Primary school	1	NA	Lomé	NA	Married/Living with a partner	0	NA	5	5	5	NA	NA	Retirement	0	NA	NA	NA	NA	1	1	0	NA	Financial aid	NA	3	0	No	1	NA	0	0	1	0	0
197	NKK	21916	0	59	1	NA	Surgical	NA	SOWGNOSO60	2019-05-31	10.15	2019-05-30	KADANGHA	Male	None/Primary school	1	NA	Other cities	YOTO	Married/Living with a partner	1	4	16	16	4	8	4	In activity	0	NA	NA	NA	NA	0	NA	NA	NA	Income generating activity	NA	2	3	No	1	NA	0	1	1	0	0
206	NKK	10228	0	91	1	NA	Surgical	NA	ADZKOMSO28	2019-05-30	14.15	2019-05-28	KADANGHA	Male	None/Primary school	1	NA	Other cities	KPALIME	Married/Living with a partner	0	NA	9	9	NA	1	8	Retirement	0	NA	NA	NA	NA	1	1	0	NA	Financial aid	NA	2	1	No	1	NA	0	1	1	0	0
217	NKK	18994	0	67	1	NA	Surgical	NA	AGAKAWSO52	2019-05-30	13.00	2019-05-27	KADANGHA	Male	Secondary/University	1	NA	Lomé	NA	Married/Living with a partner	0	NA	12	8	NA	NA	NA	Retirement	1	1	0	0	NA	1	1	0	NA	Pension fund	NA	2	3	Yes	1	NA	0	1	1	0	0
194	NKK	17899	0	70	1	NA	Surgical	NA	APOFAUSO49	2019-05-30	10.30	2019-05-30	KADANGHA	Male	None/Primary school	1	NA	Other cities	AMOU	Widow/Living alone	0	NA	0	NA	NA	NA	NA	In activity	0	NA	NA	NA	NA	0	NA	NA	NA	Income generating activity	NA	1	0	No	3	NA	1	NA	NA	NA	NA
192	NKK	19909	0	66	1	NA	Surgical	NA	GALEDOSO53	2019-05-30	09.25	2019-05-13	AVOYI	Male	None/Primary school	1	NA	Lomé	NA	Married/Living with a partner	1	2	9	9	8	0	1	Retirement	1	1	0	0	NA	1	1	0	NA	Financial aid	NA	2	4	No	1	NA	0	1	1	0	0
279	NKK	NA	0	50	1	NA	Surgical	NA	AMESERSO69	2019-05-10	08.45	2019-04-19	KADANGHA	Male	Secondary/University	1	NA	Lomé	NA	Widow/Living alone	0	NA	0	NA	NA	NA	NA	In activity	0	NA	NA	NA	NA	0	NA	NA	NA	Income generating activity	NA	1	1	No	2	NA	0	1	0	0	0
275	NKK	21436	1	61	1	NA	Surgical	NA	BOUTANSO58	2019-05-07	11.00	2019-05-05	KADANGHA	Female	Secondary/University	1	NA	Lomé	NA	Widow/Living alone	NA	NA	5	5	3	0	2	Retirement	1	1	0	0	NA	1	1	0	NA	Financial aid	NA	3	0	Yes	1	NA	0	0	1	NA	NA
283	NKK	NA	0	51	1	NA	Surgical	NA	ESSKOMSO68	2019-05-07	09.55	2019-04-15	KADANGHA	Male	Secondary/University	1	NA	Other cities	AMOU	Married/Living with a partner	1	1	5	5	1	3	1	In activity	0	NA	NA	NA	NA	0	NA	NA	NA	Income generating activity	NA	2	3	No	1	NA	0	1	1	0	0
267	NKK	23410	1	54	2	NA	Surgical	NA	YAAKOMSO64	2019-05-07	08.35	2019-05-05	KADANGHA	Male	Secondary/University	1	NA	Lomé	NA	Married/Living with a partner	0	NA	2	2	2	NA	NA	In activity	0	NA	NA	NA	NA	0	NA	NA	NA	Income generating activity	NA	3	4	Yes	1	NA	0	1	1	0	0
277	NKK	21185	1	62	1	NA	Surgical	NA	ADOKOFSO57	2019-05-04	11.30	2019-04-25	KADANGHA	Male	None/Primary school	1	NA	Lomé	NA	Married/Living with a partner	0	1	5	5	5	0	0	Retirement	1	1	NA	NA	NA	1	1	0	NA	Pension fund	NA	2	3	No	1	NA	0	1	1	0	0
276	NKK	NA	1	52	1	NA	Surgical	NA	MAKLAMSO67	2019-05-04	10.15	2019-04-18	KADANGHA	Male	Secondary/University	1	NA	Lomé	NA	Married/Living with a partner	0	NA	5	5	5	0	0	In activity	0	NA	NA	NA	NA	0	NA	NA	NA	Income generating activity	NA	2	4	Yes	1	NA	0	1	1	NA	NA
281	NKK	NA	0	61	1	NA	Surgical	NA	TCHANDASO5	2019-05-03	08.15	2019-04-23	KADANGHA	Female	None/Primary school	1	NA	Lomé	NA	Widow/Living alone	NA	NA	6	6	5	1	0	In activity	0	NA	NA	NA	NA	1	0	0	NA	Income generating activity	NA	2	3	No	1	NA	0	0	1	0	0
524	NKK	NA	0	87	1	NA	Surgical	6	DONMANSO32	2019-04-30	13.52	2019-04-28	DKD	Female	None/Primary school	1	NA	Other cities	ADJENGRE	Widow/Living alone	NA	NA	9	3	3	0	0	MD	0	NA	NA	NA	NA	1	1	0	NA	Financial aid	NA	1	0	No	4	MAISON FAMILIALLE	0	0	1	0	0
501	NKK	15341	1	75	1	NA	Surgical	3	ADAAGOSO44	2019-04-26	16.20	2019-04-16	DKD	Male	Secondary/University	1	NA	Lomé	NA	Married/Living with a partner	0	NA	8	8	4	0	4	Retirement	1	1	0	0	NA	1	1	1	NA	Income generating activity	NA	1	2	No	1	NA	1	0	1	0	0
503	NKK	NA	0	54	1	NA	Surgical	3	AKAIMMSO65	2019-04-26	17.06	2019-04-22	DKD	Female	Secondary/University	1	NA	Other cities	ASAHOUN	Married/Living with a partner	NA	NA	5	3	0	3	0	In activity	0	NA	NA	NA	NA	1	0	1	NA	Income generating activity	NA	2	0	No	2	NA	1	0	1	0	0
497	NKK	23011	1	57	1	NA	Surgical	NA	GBAGBASO62	2019-04-25	15.20	2019-04-18	DKD	Male	Secondary/University	1	NA	Other cities	ADETIKOPE	Married/Living with a partner	0	NA	6	6	4	0	2	In activity	1	1	0	0	NA	1	0	1	NA	Income generating activity	NA	2	3	Yes	1	NA	0	1	1	0	0
526	NKK	NA	0	52	1	NA	Surgical	NA	TCHTCHSO67	2019-04-25	12.22	2019-04-16	DKD	Male	Secondary/University	1	NA	Lomé	NA	Married/Living with a partner	0	NA	5	5	5	0	0	In activity	0	NA	NA	NA	NA	1	0	1	NA	Income generating activity	NA	1	4	No	2	NA	0	1	1	0	0
465	NKK	22281	1	59	1	NA	Surgical	3	TELPEKSO60	2019-04-24	10.20	2019-04-09	DKD	Male	Secondary/University	1	NA	Other cities	KARA	Married/Living with a partner	1	4	5	5	5	0	0	In activity	0	NA	NA	NA	NA	1	1	1	NA	Income generating activity	NA	1	7	No	1	NA	1	0	0	0	0
432	NKK	43701	1	59	2	NA	Surgical	NA	OLOKOKCA60	2019-04-13	09.00	2019-04-10	KADANGHA	Male	Secondary/University	1	NA	Other cities	BADOU	Married/Living with a partner	0	NA	3	3	0	3	0	In activity	1	1	0	0	NA	0	NA	NA	NA	Pension fund	NA	2	5	Yes	1	NA	0	1	1	0	0
513	NKK	22967	1	57	1	NA	Surgical	6	KPEMENSO62	2019-04-11	16.55	2019-03-31	KADANGHA	Male	Secondary/University	1	NA	Lomé	NA	Widow/Living alone	0	NA	4	4	2	0	2	In activity	0	NA	NA	NA	NA	0	NA	NA	NA	Income generating activity	NA	2	1	No	1	NA	0	0	1	0	0
428	NKK	NA	0	52	1	NA	Surgical	6	NOUPAUSO67	2019-04-11	11.00	2019-04-09	KADANGHA	Male	None/Primary school	1	NA	Lomé	NA	Widow/Living alone	0	NA	1	1	0	1	0	In activity	0	NA	NA	NA	NA	0	NA	NA	NA	Income generating activity	NA	1	1	No	3	NA	1	0	0	0	0
258	NKK	18994	0	67	1	NA	Surgical	6	ALETCHSO52	2019-04-10	17.00	2019-03-01	KADANGHA	Male	Secondary/University	1	NA	Lomé	NA	Married/Living with a partner	0	NA	4	4	4	NA	NA	Retirement	1	1	0	0	NA	1	1	0	NA	Pension fund	NA	1	3	Yes	1	NA	0	1	1	0	0
244	NKK	9863	0	92	1	NA	Surgical	NA	DALAKOSO27	2019-04-10	13.55	2019-03-29	KADANGHA	Female	None/Primary school	1	NA	Lomé	NA	Widow/Living alone	NA	NA	3	3	3	NA	NA	Retirement	0	NA	NA	NA	NA	1	1	0	NA	Financial aid	NA	2	0	No	1	NA	0	0	1	0	0
243	NKK	22282	0	58	1	NA	Surgical	6	FOLADJSO61	2019-04-10	13.03	2019-03-29	KADANGHA	Female	None/Primary school	1	NA	Lomé	NA	Married/Living with a partner	NA	NA	7	7	6	NA	1	In activity	0	NA	NA	NA	NA	1	1	0	NA	Financial aid	NA	2	2	No	1	NA	0	1	1	0	0
250	NKK	21916	0	59	1	NA	Surgical	6	KOUAPOSO60	2019-04-10	15.50	2019-04-08	KADANGHA	Male	Secondary/University	1	NA	Lomé	NA	Married/Living with a partner	0	NA	8	8	8	NA	NA	In activity	0	NA	NA	NA	NA	0	NA	NA	NA	Income generating activity	NA	2	7	No	1	NA	0	1	1	0	0
257	NKK	23743	0	54	1	NA	Surgical	6	MOUBLISO65	2019-04-10	14.55	2019-04-05	KADANGHA	Female	Secondary/University	1	NA	Lomé	NA	Widow/Living alone	NA	NA	1	1	1	NA	NA	In activity	0	NA	NA	NA	NA	1	0	1	NA	Income generating activity	NA	2	1	No	2	NA	0	0	1	0	0
413	NKK	19724	1	66	1	NA	Surgical	6	SEMSADSO53	2019-04-10	17.45	2019-04-02	KADANGHA	Male	Secondary/University	1	NA	Lomé	NA	Married/Living with a partner	0	NA	8	8	7	0	1	In activity	0	NA	NA	NA	NA	1	1	0	NA	Income generating activity	NA	2	4	No	1	NA	0	1	1	0	0
255	NKK	18629	0	68	1	NA	Surgical	6	ADASEISO51	2019-04-09	11.25	2019-03-18	KADANGHA	Male	None/Primary school	1	NA	Lomé	NA	Married/Living with a partner	1	2	13	13	10	NA	3	Retirement	1	1	0	0	NA	0	NA	NA	NA	Pension fund	NA	2	8	No	1	NA	1	0	1	1	0
433	NKK	NA	0	53	1	NA	Surgical	6	ALAATCSO66	2019-04-09	09.15	2019-03-28	KADANGHA	Male	Secondary/University	1	NA	Lomé	NA	Married/Living with a partner	0	NA	4	4	4	0	0	In activity	0	NA	NA	NA	NA	0	NA	NA	NA	Income generating activity	NA	2	7	No	2	NA	0	1	1	0	0
254	NKK	22647	0	57	1	NA	Surgical	6	ATAMIDSO62	2019-04-09	10.40	2019-04-03	KADANGHA	Male	Secondary/University	1	NA	Lomé	NA	Married/Living with a partner	0	NA	10	10	9	1	NA	In activity	1	1	0	0	NA	0	NA	NA	NA	Pension fund	NA	2	11	Yes	1	NA	0	1	1	0	0
253	NKK	19725	0	65	1	NA	Surgical	NA	BAMABRSO54	2019-04-09	13.00	2019-04-05	KADANGHA	Female	None/Primary school	1	NA	Lomé	NA	Married/Living with a partner	NA	NA	2	2	2	NA	NA	In activity	0	NA	NA	NA	NA	1	1	0	NA	Income generating activity	NA	2	1	No	1	NA	0	1	1	0	0
256	NKK	23563	1	55	1	NA	Surgical	6	SOSANTSO64	2019-04-09	09.55	2019-04-03	KADANGHA	Male	Secondary/University	1	NA	Lomé	NA	Married/Living with a partner	1	2	7	7	6	NA	1	In activity	0	NA	NA	NA	NA	0	NA	NA	NA	Income generating activity	NA	2	10	No	1	NA	0	1	1	0	0
252	NKK	24473	0	52	1	NA	Surgical	6	TOSAIMSO67	2019-04-09	14.08	2019-04-05	KADANGHA	Female	None/Primary school	1	NA	Other cities	ATAKPAME	Married/Living with a partner	NA	NA	1	1	1	NA	NA	In activity	0	NA	NA	NA	NA	0	NA	NA	NA	Income generating activity	NA	3	3	No	1	NA	0	1	1	0	0
251	NKK	24473	0	52	1	NA	Surgical	6	KOGBIWSO67	2019-04-08	15.20	2019-03-23	KADANGHA	Male	Secondary/University	1	NA	Lomé	NA	Married/Living with a partner	0	NA	8	8	8	NA	NA	In activity	0	NA	NA	NA	NA	0	NA	NA	NA	Income generating activity	NA	3	11	Yes	1	NA	0	1	1	0	0
266	NKK	22282	0	58	1	NA	Surgical	6	TOSBOSSO61	2019-04-08	16.45	2019-03-24	KADANGHA	Male	Secondary/University	1	NA	Lomé	NA	Married/Living with a partner	0	NA	2	1	1	NA	NA	Retirement	0	NA	NA	NA	NA	0	NA	NA	NA	MD	ECONOMIE	2	4	No	1	NA	0	1	1	0	0
440	NKK	17767	1	71	1	NA	Surgical	NA	TCHEYOSO48	2019-03-27	NA	2019-02-27	DKD	Male	Secondary/University	1	NA	Lomé	NA	Married/Living with a partner	0	NA	5	5	4	1	0	In activity	1	1	0	0	NA	1	1	0	NA	Income generating activity	NA	2	5	Yes	1	NA	0	1	1	0	0
420	NKK	17532	1	72	1	NA	Surgical	NA	EGBPASSO47	2019-03-26	14.00	2019-03-25	KADANGHA	Male	Secondary/University	1	NA	Other cities	KARA	Married/Living with a partner	1	2	9	9	5	4	0	In activity	1	1	0	0	NA	1	1	0	NA	Pension fund	NA	2	0	Yes	1	NA	0	1	1	0	0
421	NKK	23435	1	55	1	NA	Surgical	6	KOMKOFSO64	2019-03-26	11.44	2019-03-17	KADANGHA	Male	Secondary/University	1	NA	Lomé	NA	Married/Living with a partner	0	NA	1	1	1	0	0	In activity	0	NA	NA	NA	NA	0	NA	NA	NA	Income generating activity	NA	2	3	No	1	NA	0	1	1	0	0
424	NKK	25203	1	51	1	NA	Surgical	6	ADJVIGSO68	2019-03-25	10.20	2019-03-15	KADANGHA	Male	Secondary/University	1	NA	Lomé	NA	Married/Living with a partner	0	NA	6	6	6	0	0	In activity	0	NA	NA	NA	NA	0	NA	NA	NA	Income generating activity	NA	2	8	No	1	NA	0	1	1	0	0
423	NKK	NA	0	60	1	NA	Surgical	6	AHIANASO59	2019-03-25	12.05	2019-02-20	KADANGHA	Male	Secondary/University	1	NA	Lomé	NA	Married/Living with a partner	1	2	5	5	4	0	1	In activity	0	NA	NA	NA	NA	1	1	0	NA	Income generating activity	NA	2	4	No	1	NA	0	1	1	0	0
417	NKK	NA	0	51	1	NA	Surgical	6	ALIAWISO68	2019-03-25	08.30220	2019-01-22	KADANGHA	Male	None/Primary school	1	NA	Lomé	NA	Widow/Living alone	0	NA	2	2	2	0	0	In activity	0	NA	NA	NA	NA	1	1	0	NA	Income generating activity	NA	2	2	No	1	NA	0	0	1	0	0
380	NKK	NA	0	52	1	NA	Surgical	6	AMEKODSO67	2019-03-25	13.45	2019-03-19	KADANGHA	Male	Secondary/University	1	NA	Lomé	NA	Married/Living with a partner	0	NA	3	3	3	0	0	In activity	0	NA	NA	NA	NA	1	0	1	NA	Income generating activity	NA	2	4	No	3	NA	0	1	1	0	0
426	NKK	NA	0	60	1	NA	Surgical	6	AWOADJSO59	2019-03-25	07.30	2019-01-31	KADANGHA	Female	None/Primary school	1	NA	Lomé	NA	Widow/Living alone	NA	NA	6	5	5	0	0	In activity	0	NA	NA	NA	NA	0	NA	NA	NA	Income generating activity	NA	2	2	No	1	NA	0	0	1	0	0
425	NKK	24107	1	54	1	NA	Surgical	6	DEKKOMSO65	2019-03-25	09.30	2019-03-21	KADANGHA	Male	Secondary/University	1	NA	Lomé	NA	Married/Living with a partner	0	NA	2	2	2	0	0	In activity	0	NA	NA	NA	NA	1	1	0	NA	Income generating activity	NA	2	1	No	2	NA	0	1	0	0	0
381	NKK	43631	0	99	1	NA	Surgical	6	MAHKOMSO20	2019-03-25	12.15	2019-03-19	KADANGHA	Male	Secondary/University	1	NA	Other cities	ATAKPAME	Widow/Living alone	1	10	16	16	5	8	3	Retirement	0	NA	NA	NA	NA	0	NA	NA	NA	MD	LOCATION	2	0	No	1	NA	0	0	1	0	0
388	NKK	19890	0	65	1	NA	Surgical	NA	ADZSENSO54	2019-03-23	09.02	2019-03-07	KADANGHA	Female	Secondary/University	1	NA	Lomé	NA	Married/Living with a partner	NA	NA	3	3	3	0	0	Retirement	1	1	0	0	NA	1	1	0	NA	Pension fund	NA	2	0	Yes	1	NA	0	0	1	0	0
384	NKK	23742	1	55	1	NA	Surgical	6	AHOABLSO64	2019-03-23	09.50	2019-01-20	KADANGHA	Female	None/Primary school	1	NA	Lomé	NA	Widow/Living alone	NA	NA	6	6	5	1	0	In activity	0	NA	NA	NA	NA	1	1	0	NA	Financial aid	NA	2	3	No	2	NA	0	0	1	0	0
373	NKK	23543	0	55	1	NA	Surgical	6	BAKCATSO64	2019-03-23	08.05	2019-02-19	KADANGHA	Female	None/Primary school	1	NA	Lomé	NA	Widow/Living alone	NA	NA	4	2	2	0	0	Retirement	0	NA	NA	NA	NA	1	1	0	NA	Financial aid	NA	2	2	No	2	NA	0	0	1	0	0
387	NKK	19890	0	65	1	NA	Surgical	6	GAVKOFSO54	2019-03-23	13.05	2019-03-18	KADANGHA	Male	None/Primary school	1	NA	Lomé	NA	Married/Living with a partner	0	NA	9	9	9	0	0	Retirement	0	NA	NA	NA	NA	1	1	0	NA	Financial aid	NA	2	1	No	1	NA	0	1	1	0	0
379	NKK	19890	0	65	1	NA	Surgical	6	KAMMETSO54	2019-03-23	10.48	2019-03-18	KADANGHA	Male	None/Primary school	1	NA	Lomé	NA	Widow/Living alone	NA	NA	5	5	4	1	0	Retirement	0	NA	NA	NA	NA	1	1	0	NA	Financial aid	NA	2	0	No	1	NA	1	0	0	0	0
371	NKK	20246	1	64	1	NA	Surgical	6	TSIDELSO55	2019-03-23	14.15	2019-03-20	KADANGHA	Male	Secondary/University	1	NA	Lomé	NA	Married/Living with a partner	0	NA	1	0	0	0	0	Retirement	1	1	0	0	NA	1	0	1	NA	Financial aid	NA	2	1	Yes	1	NA	0	1	0	0	0
374	NKK	20986	0	62	1	NA	Surgical	6	LTKALOSO57	2019-03-22	16.00	2019-03-08	KADANGHA	Female	None/Primary school	1	NA	Lomé	NA	Married/Living with a partner	NA	NA	10	6	6	0	0	Retirement	0	NA	NA	NA	NA	1	1	0	NA	Financial aid	NA	2	0	Yes	1	NA	0	1	1	0	0
372	NKK	24141	1	53	1	NA	Surgical	6	SAMSIMSO66	2019-03-22	16.55	2019-03-10	KADANGHA	Female	None/Primary school	1	NA	Lomé	NA	Married/Living with a partner	NA	NA	6	6	6	0	0	In activity	0	NA	NA	NA	NA	0	NA	NA	NA	Income generating activity	NA	3	2	Yes	1	NA	0	1	1	0	0
24	NKK	23647	1	55	1	NA	Surgical	3	ADJPAUSO64	2019-03-17	18.45	2019-03-17	EVI	Male	None/Primary school	1	NA	Lomé	NA	Married/Living with a partner	0	NA	2	2	2	0	0	In activity	0	NA	NA	NA	NA	0	NA	NA	NA	Income generating activity	NA	3	NA	No	NA	NA	NA	NA	NA	NA	NA
21	NKK	43830	1	59	1	NA	Surgical	3	BITTCHSO60	2019-03-17	15.15	2019-03-13	EVI	Male	Secondary/University	1	NA	Lomé	NA	Married/Living with a partner	0	NA	9	9	4	5	0	Retirement	1	1	0	0	NA	1	1	0	NA	Pension fund	NA	3	6	Yes	1	NA	0	1	1	0	0
18	NKK	43830	0	61	1	NA	Surgical	3	DJAFLISO58	2019-03-17	16.17	2019-03-08	EVI	Male	Secondary/University	1	NA	Lomé	NA	Married/Living with a partner	0	NA	6	6	4	2	0	Retirement	1	1	0	0	NA	1	1	0	NA	Financial aid	NA	3	13	Yes	1	NA	0	1	1	0	0
29	NKK	23011	1	57	1	NA	Surgical	3	GBIEKOSO19	2019-03-17	14.20	2019-02-18	DKD	Male	Secondary/University	1	NA	Lomé	NA	Married/Living with a partner	0	NA	2	2	1	0	1	In activity	0	NA	NA	NA	NA	1	1	0	NA	Income generating activity	NA	4	8	No	2	NA	0	1	1	0	0
20	NKK	21495	1	61	1	NA	Surgical	3	SOMKNASO59	2019-03-17	15.10	2019-03-12	DKD	Male	Secondary/University	1	NA	NA	NA	Married/Living with a partner	1	2	2	2	2	2	0	In activity	1	1	0	0	NA	0	NA	NA	NA	Income generating activity	NA	5	6	No	1	NA	0	1	1	0	0
27	NKK	19359	1	67	1	NA	Surgical	3	DJOMALSO52	2019-03-15	13.40	2019-02-13	DKD	Male	Secondary/University	1	NA	Lomé	NA	Married/Living with a partner	0	NA	11	11	2	9	0	In activity	1	1	0	0	NA	0	NA	NA	NA	Income generating activity	NA	4	10	Yes	1	NA	0	1	1	0	0
23	NKK	25203	0	52	1	NA	Surgical	2	LANGADSO68	2019-03-15	11.10	2019-03-14	KOUAKOU	Male	Secondary/University	1	NA	Lomé	NA	Married/Living with a partner	0	NA	6	6	4	2	0	In activity	0	NA	NA	NA	NA	0	NA	NA	NA	Income generating activity	NA	1	6	Yes	3	NA	0	1	1	0	0
9	NKK	17533	0	71	1	NA	Surgical	NA	AGBKPASO48	2019-03-11	10.00	2019-03-08	KADANGHA	Male	None/Primary school	1	NA	Other cities	Kara	Married/Living with a partner	0	1	7	4	4	0	0	Retirement	1	1	0	0	NA	1	1	0	NA	Financial aid	NA	2	3	Yes	1	NA	0	1	1	0	0
22	NKK	17899	0	70	1	NA	Surgical	6	KONKOMSO49	2019-03-11	09.10	2019-03-06	KADANGHA	Male	Secondary/University	1	NA	Other cities	KPALIME	Married/Living with a partner	0	NA	5	5	3	0	2	Retirement	1	1	0	0	NA	0	NA	NA	NA	Pension fund	NA	2	7	Yes	1	NA	0	1	1	0	0
361	NKK	NA	0	63	1	NA	Surgical	NA	DODDOTSO56	2019-03-05	10.15	2019-03-03	KADANGHA	Male	Secondary/University	1	NA	Other cities	KPALIME	Married/Living with a partner	0	NA	8	8	8	0	0	In activity	0	NA	NA	NA	NA	1	1	0	NA	Income generating activity	NA	3	3	No	1	NA	0	1	1	0	0
360	NKK	NA	0	74	1	NA	Surgical	NA	RODMATSO45	2019-03-05	09.05	2019-02-02	KADANGHA	Male	Secondary/University	1	NA	Lomé	NA	Married/Living with a partner	0	NA	3	3	3	0	0	Retirement	0	NA	NA	NA	NA	1	1	0	NA	Financial aid	NA	2	3	No	2	NA	0	1	1	0	0
362	NKK	NA	0	68	1	NA	Surgical	NA	TOSMESSO51	2019-03-05	11.00	2019-02-24	KADANGHA	Male	Secondary/University	1	NA	Lomé	NA	Married/Living with a partner	0	NA	2	2	2	0	0	In activity	0	NA	NA	NA	NA	0	NA	NA	NA	Income generating activity	NA	2	1	No	1	NA	0	1	1	0	0
364	NKK	NA	0	55	1	NA	Surgical	NA	ZANKODSO64	2019-03-05	13.15	2019-03-03	KADANGHA	Male	None/Primary school	1	NA	Lomé	NA	Widow/Living alone	0	NA	7	7	5	0	2	In activity	0	NA	NA	NA	NA	0	NA	NA	NA	Income generating activity	NA	2	4	Yes	1	NA	0	0	1	1	0
119	NKK	16803	0	73	1	NA	Surgical	NA	SYLKOFSO46	2019-02-27	07.55	2019-02-25	KADANGHA	Male	Secondary/University	1	NA	Lomé	NA	Married/Living with a partner	0	NA	5	5	5	0	0	Retirement	1	1	0	0	NA	1	1	0	NA	Financial aid	NA	2	3	Yes	1	NA	0	1	1	0	0
122	NKK	17533	0	71	1	NA	Surgical	NA	ADOKOMSO48	2019-02-25	09.13	2019-02-22	KADANGHA	Male	Secondary/University	1	NA	Other cities	BADOU	Widow/Living alone	0	NA	5	5	3	2	0	Retirement	1	1	0	0	NA	0	NA	NA	NA	Pension fund	NA	2	2	Yes	1	NA	0	0	1	0	0
126	NKK	18641	1	68	1	NA	Surgical	3	BENVERSO51	2019-02-25	14.44	2019-02-14	KADANGHA	Female	None/Primary school	1	NA	Lomé	NA	Married/Living with a partner	NA	NA	2	2	2	NA	NA	Retirement	0	NA	NA	NA	NA	1	1	0	NA	Financial aid	NA	2	0	No	3	NA	0	0	1	0	0
186	NKK	14977	0	78	1	NA	Surgical	3	BOCKOMSO41	2018-01-12	13.50	2019-01-09	KADANGHA	Male	Secondary/University	1	NA	Lomé	NA	Married/Living with a partner	0	NA	12	12	9	NA	3	Retirement	0	NA	NA	NA	NA	1	1	0	NA	Financial aid	NA	3	2	No	1	NA	0	1	1	0	0
80	NKK	23743	0	54	1	NA	Surgical	3	AKAVALSO65	2019-02-05	12.34	2019-01-30	KADANGHA	Female	None/Primary school	1	NA	Lomé	NA	Married/Living with a partner	NA	NA	3	3	0	0	3	In activity	0	NA	NA	NA	NA	0	NA	NA	NA	Income generating activity	NA	3	3	No	2	NA	0	1	0	0	0
100	NKK	19725	1	65	1	NA	Surgical	3	AWAANKSO54	2019-02-05	11.41	2019-01-30	KADANGHA	Male	Secondary/University	1	NA	Other cities	KPALIME	Married/Living with a partner	0	NA	7	7	5	1	1	In activity	1	1	0	0	NA	1	1	0	NA	Pension fund	NA	2	3	Yes	1	NA	0	1	0	0	0
92	NKK	25204	1	50	1	NA	Surgical	3	BIGBADSO69	2019-02-05	13.36	2019-02-02	KADANGHA	Male	Secondary/University	1	NA	Other cities	Sokodé	Married/Living with a partner	0	NA	5	5	4	1	0	In activity	0	NA	NA	NA	NA	0	NA	NA	NA	Income generating activity	NA	3	8	Yes	1	NA	0	1	0	0	0
646	MOAP	9132	1	95	1	NA	Surgical	NA	TSIMISS024	2019-02-05	12H38	2019-02-03	LYM	Male	None/Primary school	1	NA	Lomé	NA	Married/Living with a partner	1	2	14	11	9	2	1	Retirement	1	1	0	0	NA	0	NA	NA	NA	Pension fund	NA	2	10	No	1	NA	0	1	1	0	0
94	NKK	15707	1	77	1	NA	Surgical	3	ALISALO43	2019-02-04	NA	2019-01-30	LYM	Male	Secondary/University	2	Tchadienne	Other cities	N'djamena	Married/Living with a partner	1	2	16	14	NA	NA	NA	Retirement	1	1	0	0	NA	1	1	0	NA	Pension fund	NA	4	12	No	1	NA	0	1	1	0	0
102	NKK	21551	0	59	1	NA	Surgical	3	YORMARSO59	2019-02-04	15.00	2019-01-29	KADANGHA	Female	None/Primary school	1	NA	Lomé	NA	Widow/Living alone	NA	NA	1	1	1	0	0	Retirement	0	NA	NA	NA	NA	1	1	0	NA	Financial aid	NA	2	0	No	2	NA	0	0	1	0	0
136	NKK	23377	0	55	1	NA	Surgical	NA	NENMANSO64	2019-01-29	17.05	2019-01-29	LYM	Female	Secondary/University	2	NIGERIA	Lomé	NA	Married/Living with a partner	NA	NA	5	5	2	NA	3	In activity	0	NA	NA	NA	NA	1	1	1	NA	Income generating activity	NA	4	2	No	2	NA	0	0	1	0	0
137	NKK	17533	0	71	1	NA	Surgical	3	SASKLOSO48	2019-01-25	16.35	2019-01-23	LYM	Male	Secondary/University	1	NA	Other cities	BAGUIDA	Married/Living with a partner	0	NA	6	6	3	1	2	Retirement	1	1	0	0	NA	1	1	0	NA	Pension fund	NA	2	2	Yes	1	NA	0	1	1	0	0
160	NKK	21916	0	59	NA	NA	Surgical	NA	BOKAKOCA60	2019-01-21	10.40	2019-01-11	KADANGHA	Female	Secondary/University	1	NA	Lomé	NA	Widow/Living alone	NA	NA	2	2	NA	NA	NA	In activity	1	0	1	0	NA	0	NA	NA	NA	Income generating activity	VEUVAGE	0	4	No	2	NA	0	0	1	0	0
187	NKK	12420	0	85	1	NA	Surgical	3	AMEAYESO34	2019-01-12	10.50	2018-12-26	KADANGHA	Female	None/Primary school	1	NA	Lomé	NA	Widow/Living alone	NA	NA	11	8	6	NA	2	Retirement	1	0	1	0	NA	0	NA	NA	NA	Pension fund	NA	2	6	No	1	NA	0	0	1	0	0
183	NKK	25204	0	50	1	NA	Surgical	NA	KOFKOUSO69	2019-01-12	09.20	2019-01-10	KADANGHA	Female	Secondary/University	1	NA	Lomé	NA	Married/Living with a partner	NA	NA	4	4	4	NA	NA	In activity	0	NA	NA	NA	NA	0	NA	NA	NA	Income generating activity	NA	2	5	Yes	2	NA	0	0	1	0	0
188	NKK	21916	0	58	1	NA	Surgical	3	BITJOSSO60	2019-01-11	13.50	2019-01-05	KADANGHA	Female	Secondary/University	1	NA	Lomé	NA	Widow/Living alone	NA	NA	2	1	1	NA	NA	Retirement	0	NA	NA	NA	NA	1	0	1	NA	Income generating activity	NA	1	0	No	2	NA	1	NA	NA	NA	NA
189	NKK	15342	0	77	1	NA	Surgical	3	FREDOVSO42	2019-01-11	12.30	2018-12-26	KADANGHA	Male	Secondary/University	1	NA	Lomé	NA	Married/Living with a partner	1	2	8	7	1	NA	6	Retirement	1	1	0	0	NA	0	NA	NA	NA	Pension fund	NA	5	3	Yes	1	NA	1	NA	NA	NA	NA
184	NKK	22647	0	66	1	NA	Surgical	NA	TCHBABSO62	2019-01-11	15.00	2018-12-09	KADANGHA	Male	Secondary/University	1	NA	Other cities	KARA	Married/Living with a partner	0	NA	8	8	0	4	4	Retirement	1	1	0	0	NA	0	NA	NA	NA	Pension fund	NA	4	7	Yes	1	NA	0	0	1	1	0
343	NKK	21351	1	60	1	NA	Surgical	3	ADEWABSO58	2018-12-08	14.17	2018-12-04	LYM	Male	None/Primary school	1	NA	Other cities	KARA	Married/Living with a partner	1	2	7	7	2	5	0	In activity	1	1	0	0	NA	1	1	0	NA	Pension fund	NA	NA	5	Yes	1	NA	0	1	1	0	0
161	NKK	23743	0	53	1	NA	Surgical	NA	AGBEGNSO65	2018-12-08	NA	2018-12-04	DKD	Male	Secondary/University	1	NA	Lomé	NA	Married/Living with a partner	0	NA	2	2	2	0	0	In activity	0	NA	NA	NA	NA	0	NA	NA	NA	Income generating activity	NA	2	4	No	4	Maison famiale	0	1	1	0	0
164	NKK	18264	NA	68	1	NA	Surgical	NA	AGBGILSO50	2018-12-08	09.33	2018-12-05	AMEGAN	Male	None/Primary school	1	NA	Other cities	Vogan	Married/Living with a partner	0	NA	10	10	2	6	2	In activity	0	NA	NA	NA	NA	1	1	0	NA	Financial aid	NA	2	7	No	1	NA	0	1	1	0	0
168	NKK	17533	0	80	1	NA	Surgical	NA	ATCMECSO48	2018-12-08	12.50	2018-12-02	DKD	Female	None/Primary school	1	NA	Other cities	Djagblé	Married/Living with a partner	NA	NA	4	4	2	2	0	In activity	0	NA	NA	NA	NA	1	1	0	NA	Financial aid	NA	2	0	No	4	Maison familiale	0	0	1	0	0
165	NKK	24983	1	50	1	NA	Surgical	NA	ATTGERSO68	2018-12-08	10.13	2018-11-26	DKD	Male	Secondary/University	1	NA	Lomé	NA	Married/Living with a partner	0	NA	2	2	2	0	0	In activity	0	NA	NA	NA	NA	0	NA	NA	NA	Income generating activity	NA	3	4	No	2	NA	0	1	1	0	0
162	NKK	19360	0	65	1	NA	Surgical	NA	ATTMESSO53	2018-12-08	11.02	2018-07-18	DKD	Male	Secondary/University	1	NA	Lomé	NA	Married/Living with a partner	0	NA	2	2	2	0	0	Retirement	0	NA	NA	NA	NA	1	0	1	NA	Financial aid	NA	2	0	No	4	Maison familiale	1	0	0	0	0
167	NKK	17533	0	80	1	NA	Surgical	NA	BOTADJSO48	2018-12-08	12.06	2018-09-04	DKD	Female	None/Primary school	1	NA	Lomé	NA	Widow/Living alone	NA	NA	6	5	5	0	0	In activity	0	NA	NA	NA	NA	1	0	1	NA	Financial aid	NA	2	0	No	4	Maison familiale	0	0	0	1	0
163	NKK	25085	1	50	1	NA	Surgical	NA	DEDABESO68	2018-12-08	09.04	2018-11-18	DKD	Male	Secondary/University	1	NA	Lomé	NA	Married/Living with a partner	0	NA	3	3	3	0	0	In activity	0	NA	NA	NA	NA	0	NA	NA	NA	Income generating activity	NA	4	4	No	4	Maison familiale	0	1	1	0	0
166	NKK	23743	0	53	1	NA	Surgical	NA	KLOTOGSO65	2018-12-08	14.30	2018-11-27	AMEGAN	Male	None/Primary school	1	NA	Other cities	Tagblibo	Married/Living with a partner	NA	2	4	4	4	0	0	In activity	0	NA	NA	NA	NA	1	0	0	CNSS	Pension fund	NA	2	4	No	1	NA	0	1	0	0	0
402	NKK	22588	0	57	1	NA	Surgical	NA	KOMCHASO61	2018-12-08	12.00	2018-11-15	AMEGAN	Female	Secondary/University	1	NA	Lomé	NA	Widow/Living alone	NA	NA	4	1	1	0	0	In activity	0	NA	NA	NA	NA	0	NA	NA	NA	Income generating activity	NA	1	1	No	2	NA	0	0	1	0	0
169	NKK	23376	0	55	1	NA	Surgical	NA	SESAGOSO63	2018-12-08	10.27	2018-11-15	AMEGAN	Male	None/Primary school	1	NA	Lomé	NA	Married/Living with a partner	0	NA	6	6	5	0	1	In activity	0	NA	NA	NA	NA	1	1	0	NA	Financial aid	NA	4	4	No	1	NA	0	1	0	0	0
340	NKK	43631	1	60	1	NA	Surgical	3	SOMGASSO59	2018-12-08	08.55	2018-12-03	LYM	Male	Secondary/University	1	NA	Lomé	NA	Married/Living with a partner	0	NA	4	4	4	0	0	Retirement	1	1	0	0	NA	0	NA	NA	NA	Pension fund	NA	1	2	Yes	1	NA	0	1	1	0	0
170	NKK	21186	0	58	1	NA	Surgical	NA	TOUSIDSO58	2018-12-08	12.40	2018-12-03	AMEGAN	Female	Secondary/University	1	NA	Lomé	NA	Married/Living with a partner	NA	NA	1	1	1	0	0	In activity	0	NA	NA	NA	NA	1	0	0	Eglise	Income generating activity	NA	2	1	No	1	NA	0	1	0	0	0
339	NKK	18263	1	69	1	NA	Surgical	3	KPAFASSO49	2018-12-04	11.40	2018-11-28	KADANGHA	Male	Secondary/University	1	NA	Other cities	BLITA	Married/Living with a partner	0	NA	5	4	1	2	1	Retirement	1	1	0	0	NA	0	NA	NA	NA	Pension fund	NA	1	1	No	1	NA	0	1	1	0	0
333	NKK	NA	0	67	1	NA	Surgical	3	MOUABDSO51	2018-12-04	NA	2018-11-26	KADANGHA	Male	Secondary/University	1	NA	Lomé	NA	Married/Living with a partner	1	3	9	9	6	2	1	Retirement	1	1	0	0	NA	0	NA	NA	NA	Pension fund	NA	NA	2	Yes	1	NA	0	1	1	0	0
338	NKK	NA	NA	68	1	NA	Surgical	3	TELMELSO50	2018-12-04	08.00	2018-12-03	KADANGHA	Female	Secondary/University	1	NA	Lomé	NA	Widow/Living alone	NA	NA	5	5	2	0	3	In activity	0	NA	NA	NA	NA	0	NA	NA	NA	Income generating activity	NA	NA	10	No	NA	NA	0	0	1	1	0
346	NKK	19065	1	67	1	NA	Surgical	3	AHOCECSO52	2018-12-01	16.30	2018-11-04	ALFRED	Female	Secondary/University	1	NA	Lomé	NA	Married/Living with a partner	0	NA	3	1	0	0	1	In activity	1	1	0	0	NA	0	NA	NA	NA	Pension fund	NA	4	NA	Yes	1	NA	0	1	0	0	0
336	NKK	19724	1	70	1	NA	Surgical	3	ALIBIASO48	2018-12-01	15.30	2018-11-20	KADANGHA	Male	Secondary/University	1	NA	Lomé	NA	Married/Living with a partner	0	NA	8	8	2	6	0	In activity	1	1	0	0	NA	1	1	0	NA	Pension fund	NA	5	3	Yes	1	NA	0	1	0	0	0
334	NKK	23646	1	54	1	NA	Surgical	3	GUMMAWSO64	2018-12-01	09.00	2018-11-26	DFGK	Female	Secondary/University	1	NA	Lomé	NA	Married/Living with a partner	NA	NA	4	4	4	0	0	In activity	0	NA	NA	NA	NA	0	NA	NA	NA	Income generating activity	NA	3	10	Yes	1	NA	0	0	1	0	0
332	NKK	NA	0	67	1	NA	Surgical	3	TENJEASO51	2018-12-01	10.30	2018-11-14	DFGK	Female	None/Primary school	1	NA	Lomé	NA	Widow/Living alone	NA	NA	6	6	3	0	3	In activity	0	NA	NA	NA	NA	1	1	0	NA	Financial aid	NA	4	3	No	1	NA	0	0	0	0	0
337	NKK	NA	1	54	1	NA	Surgical	3	WAMKOUSO64	2018-12-01	11.45	2018-10-30	DFGK	Male	Secondary/University	1	NA	Other cities	ANIE	Married/Living with a partner	0	NA	6	6	2	3	1	In activity	0	NA	NA	NA	NA	0	NA	NA	NA	Income generating activity	NA	4	7	No	1	NA	0	1	0	0	0
316	NKK	24472	NA	52	3	NA	Surgical	NA	NTSJONKA66	2018-11-16	08.50	2018-11-03	AYIGAH	Male	Secondary/University	1	NA	Other cities	KERAN	Married/Living with a partner	0	NA	4	4	3	1	0	In activity	0	NA	NA	NA	NA	0	NA	NA	NA	Income generating activity	NA	2	7	Yes	1	NA	0	1	1	0	0
317	NKK	28656	0	60	3	NA	Surgical	NA	PKEKA78	2018-11-06	10.10	2018-10-31	AYIGAH	Male	None/Primary school	1	NA	Other cities	KARA	Married/Living with a partner	0	NA	7	3	2	1	0	Retirement	1	1	0	0	NA	1	0	1	NA	Pension fund	NA	2	NA	No	2	NA	0	1	1	0	0
318	NKK	NA	1	60	3	NA	Surgical	NA	OURKA	2018-11-05	09.03	2018-10-17	AYIGAH	Male	None/Primary school	1	NA	Other cities	BAFILO	Married/Living with a partner	1	2	12	12	3	9	0	MD	NA	NA	NA	NA	NA	1	0	1	NA	None	NA	4	9	No	1	NA	0	1	1	0	0
320	NKK	NA	0	72	3	NA	Surgical	NA	TEOKA	2018-11-03	14.03	2018-10-27	AYIGAH	Male	None/Primary school	1	NA	Other cities	KARA	Married/Living with a partner	0	NA	14	14	12	0	2	Retirement	1	1	0	0	NA	1	1	1	NA	Financial aid	NA	2	6	Yes	1	NA	0	1	1	1	0
321	NKK	NA	NA	55	3	NA	Surgical	NA	PKAKA	2018-11-02	14.03	2018-10-12	AYIGAH	Male	None/Primary school	1	NA	Other cities	BASSAR	Widow/Living alone	0	NA	6	3	3	0	0	MD	0	NA	NA	NA	NA	0	NA	NA	NA	Income generating activity	NA	1	3	No	1	NA	0	0	1	0	0
305	NKK	19725	0	65	3	NA	Surgical	NA	WINKAXKA54	2018-11-02	08.15	2018-10-17	AYIGAH	Male	None/Primary school	1	NA	Other cities	Kabou	Married/Living with a partner	1	2	6	6	3	NA	NA	MD	0	NA	NA	NA	NA	1	1	0	NA	Financial aid	NA	2	2	No	1	NA	0	1	0	0	0
311	NKK	43631	1	57	3	NA	Surgical	NA	GYIKA61	2018-11-01	08.00	2018-10-27	AYIGAH	Female	Secondary/University	1	NA	Other cities	KARA	Widow/Living alone	0	NA	5	3	3	NA	NA	MD	1	0	1	0	NA	0	NA	NA	NA	MD	NA	1	2	No	1	NA	0	0	1	0	0
307	NKK	21186	0	61	3	NA	Surgical	NA	SAMKAXCA58	2018-11-01	11.20	2018-09-28	AYIGAH	Male	Secondary/University	1	NA	Other cities	KARA	Married/Living with a partner	1	2	12	8	1	7	NA	In activity	1	1	0	0	NA	1	1	0	NA	Income generating activity	NA	3	8	Yes	1	NA	0	1	0	0	0
487	NKK	19724	0	65	4	CHP KPALIME	Surgical	NA	AGOKOSKP53	2018-10-18	12.55	2018-10-10	SIMO	Male	None/Primary school	1	NA	Other cities	KPALIME	Widow/Living alone	0	NA	1	1	0	1	0	Retirement	0	NA	NA	NA	NA	1	1	1	NA	Financial aid	NA	1	0	No	4	MAISON FAMILLIALE	0	0	0	1	0
490	NKK	21550	0	61	4	CHP KPALIME	Surgical	NA	AKPMESKP58	2018-10-18	14.02	2018-09-06	SIMO	Male	None/Primary school	1	NA	Other cities	KPALIME	Married/Living with a partner	0	NA	11	7	7	0	0	In activity	0	NA	NA	NA	NA	0	NA	NA	NA	Income generating activity	NA	1	10	No	1	NA	0	1	1	0	0
489	NKK	NA	NA	55	3	NA	Surgical	NA	AFAKA	2018-10-05	15.15	2018-10-19	AYIGAH	Male	Secondary/University	1	NA	Other cities	KARA	Married/Living with a partner	0	NA	2	2	2	0	0	Retirement	0	NA	NA	NA	NA	1	0	1	NA	None	NA	2	6	No	1	NA	0	1	0	0	0
486	NKK	21716	NA	59	3	NA	Surgical	NA	KANKA59	2018-10-05	16.40	2018-09-10	AYIGAH	Male	Secondary/University	1	NA	Other cities	KARA	Married/Living with a partner	1	4	7	6	0	5	0	Retirement	1	1	0	0	NA	1	1	0	NA	MD	LOCATIONS	2	1	No	1	NA	0	1	0	0	0
478	NKK	NA	0	50	1	NA	Surgical	NA	DADSOUSO68	2018-09-29	12.00	2018-08-29	DFGK	Male	None/Primary school	1	NA	Other cities	BLITTA	Married/Living with a partner	1	2	11	11	6	5	0	In activity	0	NA	NA	NA	NA	1	1	0	NA	Financial aid	NA	1	10	No	1	NA	0	1	0	0	0
473	NKK	23130	0	55	1	NA	Surgical	NA	JOHAMPSO63	2018-09-29	13.00	2018-09-18	DFGK	Male	Secondary/University	1	NA	Lomé	NA	Married/Living with a partner	0	NA	6	6	6	0	0	In activity	0	NA	NA	NA	NA	0	NA	NA	NA	Income generating activity	NA	2	8	No	1	NA	0	1	0	0	0
477	NKK	NA	0	62	1	NA	Surgical	NA	AMELFOSO56	2018-09-28	14.30	2018-09-25	DFGK	Female	None/Primary school	1	NA	Lomé	NA	Widow/Living alone	NA	NA	1	1	1	0	0	In activity	0	NA	NA	NA	NA	1	1	0	NA	Income generating activity	NA	2	4	No	1	NA	1	0	0	0	0
476	NKK	22082	1	58	1	NA	Surgical	NA	AROGARSO60	2018-09-28	15.39	2018-08-15	LYM	Male	None/Primary school	1	NA	Other cities	AMOUOBLO	Married/Living with a partner	1	2	14	14	11	3	0	In activity	0	NA	NA	NA	NA	0	NA	NA	NA	Income generating activity	NA	5	40	No	1	NA	0	1	1	0	1
472	NKK	31/12/1195	1	68	1	NA	Surgical	NA	KPAAGOSO51	2018-09-28	12.05	2018-08-26	DFGK	Male	None/Primary school	1	NA	Other cities	SOTOUBOUA	Married/Living with a partner	1	3	9	9	1	7	1	In activity	0	NA	NA	NA	NA	1	0	1	NA	Income generating activity	NA	3	4	No	1	NA	0	1	0	0	0
765	MOAP	24363	1	52	1	NA	Surgical	NA	FIAAFISO66	2018-09-10	11H31	2018-08-05	DKD	Female	Secondary/University	1	NA	Lomé	NA	Married/Living with a partner	NA	NA	6	6	6	6	0	In activity	0	NA	NA	NA	NA	0	NA	NA	NA	Income generating activity	NA	2	4	No	2	NA	1	1	1	0	0
643	MOAP	NA	1	53	1	NA	Surgical	NA	ADOYQOSO65	2018-08-10	08H45	2018-07-20	HERMANN EVI	Male	Secondary/University	1	NA	Lomé	NA	Married/Living with a partner	1	1	5	5	5	5	0	Retirement	1	1	0	0	NA	1	1	0	NA	Financial aid	NA	1	6	No	2	NA	0	1	1	0	0
667	MOAP	NA	1	69	1	NA	Surgical	6	ALIKOMSO49	2018-08-10	08H46	2018-09-08	DKD	Male	Secondary/University	1	NA	Lomé	NA	Married/Living with a partner	0	NA	6	6	4	4	2	Retirement	1	1	0	0	NA	0	NA	NA	NA	Pension fund	NA	1	0	Yes	1	NA	0	1	0	0	0
597	MOAP	24472	1	52	1	NA	Surgical	6	AMEABLSO66	2018-08-10	11H50	2018-02-28	AMEDE AMAH DANIEL	Male	Secondary/University	1	NA	Lomé	NA	Married/Living with a partner	0	1	6	6	6	NA	NA	In activity	0	NA	NA	NA	NA	0	NA	NA	NA	Income generating activity	NA	2	7	Yes	1	NA	0	1	1	0	0
600	MOAP	NA	1	55	1	NA	Surgical	NA	AMOAFISO63	2018-08-10	13H30	2018-07-07	DKD	Female	None/Primary school	1	NA	Lomé	NA	Married/Living with a partner	NA	NA	9	9	9	9	0	In activity	0	NA	NA	NA	NA	1	1	0	NA	Income generating activity	NA	1	6	No	2	NA	0	0	1	0	0
739	MOAP	NA	0	56	1	NA	Surgical	6	AMYAMASO62	2018-08-10	08H45	2018-07-12	Alfred Z	Male	Secondary/University	1	NA	Lomé	NA	Married/Living with a partner	0	1	6	6	6	NA	NA	In activity	NA	NA	NA	NA	NA	0	NA	NA	NA	Income generating activity	NA	4	6	Yes	1	NA	0	1	0	0	0
754	MOAP	NA	0	70	1	NA	Surgical	NA	EDOAGBSO48	2018-08-10	11H35	2018-08-18	hermann evi	Female	None/Primary school	1	NA	Lomé	NA	Married/Living with a partner	0	NA	10	5	0	4	1	Retirement	0	NA	NA	NA	NA	1	NA	NA	NA	Financial aid	NA	1	0	No	1	NA	1	0	0	0	0
769	MOAP	19588	1	65	1	NA	Surgical	NA	KPADEVSO53	2018-08-10	13H30	2018-08-06	VICTORIEN B	Female	NA	NA	NA	Other cities	ATAKPAme	Married/Living with a partner	NA	NA	5	5	2	3	NA	MD	0	NA	NA	NA	NA	1	1	1	NA	Income generating activity	NA	1	2	No	1	NA	0	1	1	0	0
752	MOAP	NA	1	58	1	NA	Surgical	NA	SENABIS050	2018-08-10	11H30	2018-06-27	alfred	Female	Secondary/University	1	NA	NA	NA	Married/Living with a partner	0	NA	6	6	NA	6	0	In activity	0	NA	NA	NA	NA	1	0	0	NA	Financial aid	NA	1	3	No	1	NA	0	1	0	0	0
764	MOAP	17898	1	70	1	NA	Surgical	NA	SENAFASO48	2018-08-10	11H31	2018-08-03	Victorien B	Female	None/Primary school	1	NA	Lomé	NA	Widow/Living alone	NA	NA	4	2	2	0	0	MD	0	NA	NA	NA	NA	1	1	0	NA	None	NA	2	0	No	3	NA	0	0	1	0	0
760	MOAP	NA	NA	75	1	NA	Surgical	NA	TABKOUSO43	2018-08-10	14H30	2018-07-04	DKD	Male	None/Primary school	1	NA	NA	NA	Married/Living with a partner	1	2	14	14	12	14	0	In activity	0	NA	NA	NA	NA	0	NA	NA	NA	MD	Agriculture	1	0	No	1	NA	0	1	1	0	0
740	MOAP	23847	NA	53	1	NA	Surgical	NA	VIEAYASO64	2018-08-10	08H48	2018-07-20	LYM	Male	Secondary/University	1	NA	Lomé	NA	Married/Living with a partner	1	2	7	7	7	NA	NA	In activity	0	NA	NA	NA	NA	0	NA	NA	NA	Income generating activity	NA	2	9	Yes	3	NA	0	1	1	0	0
755	MOAP	NA	0	62	1	NA	Surgical	NA	YENASSSO56	2018-08-10	14H30	2018-07-11	hermann	Female	None/Primary school	2	Beninoise	Lomé	NA	Married/Living with a partner	NA	NA	8	8	0	5	3	Retirement	0	NA	NA	NA	NA	1	1	0	NA	Financial aid	NA	0	4	No	2	NA	0	0	0	0	0
608	MOAP	22314	1	57	1	NA	Surgical	NA	AKIEYRSO61	2018-08-09	15H55	2018-08-07	Bella	Male	Secondary/University	1	NA	NA	NA	Married/Living with a partner	0	1	2	2	0	0	2	In activity	0	NA	NA	NA	NA	0	NA	NA	NA	Income generating activity	NA	5	2	Yes	3	NA	1	0	0	0	0
748	MOAP	NA	0	72	1	NA	Surgical	6	OYEAZISO46	2018-08-09	15H58	2018-07-31	AFRED Z	Male	None/Primary school	2	NIGERIANE	NA	NA	Married/Living with a partner	1	2	12	11	8	1	2	In activity	0	NA	NA	NA	NA	1	0	1	NA	Income generating activity	NA	2	6	No	2	NA	0	1	0	0	0
475	NKK	22812	0	56	1	NA	Surgical	NA	BIKEOJSO62	2018-03-28	15.30	2018-03-11	DFGK	Male	Secondary/University	1	NA	Lomé	NA	Married/Living with a partner	0	NA	3	3	3	0	0	Retirement	1	1	0	0	NA	0	NA	NA	NA	Pension fund	NA	2	4	Yes	1	NA	0	1	0	0	0
185	NKK	16072	0	75	1	NA	Surgical	3	CRILOKSO44	2019-01-12	12.50	2019-01-11	KADANGHA	Female	None/Primary school	2	BENINOISE	Lomé	NA	Widow/Living alone	NA	NA	7	1	NA	NA	1	Retirement	0	NA	NA	NA	NA	1	1	NA	NA	Financial aid	NA	3	1	No	1	NA	0	0	1	0	0
684	MOAP	23436	0	55	4	CHR LC	Surgical	6	DOUMONLC64	2018-02-17	15H20	2018-02-07	LOKOSSOU	Male	Secondary/University	1	NA	NA	NA	Married/Living with a partner	1	3	15	15	10	2	4	In activity	0	NA	NA	NA	NA	0	NA	NA	NA	Income generating activity	AGRICULTURE	2	14	No	1	NA	0	1	1	0	0
550	MOAP	NA	0	73	4	LOME COMMUNE	Surgical	6	MENEDOL944	2018-02-17	16H50	2018-02-16	DFGK	Male	Secondary/University	1	NA	NA	NA	Married/Living with a partner	0	1	3	NA	3	NA	NA	In activity	0	NA	NA	NA	NA	0	NA	NA	NA	Income generating activity	NA	4	3	No	1	NA	0	1	0	0	0
202	NKK	17899	0	70	1	NA	Medical	5	DIABASSO49	2019-06-03	14.30	2019-05-29	KADANGHA	Male	NA	2	GUINEE	Lomé	NA	Married/Living with a partner	0	NA	6	6	6	NA	NA	MD	0	NA	NA	NA	NA	1	1	0	0	Financial aid	NA	NA	NA	No	2	NA	0	1	1	0	0
209	NKK	14246	0	80	4	CHRLC	Medical	6	TEVDEDLC39	2019-06-03	11.20	2019-05-24	AVOYI	Female	None/Primary school	1	NA	Lomé	NA	Widow/Living alone	NA	NA	7	7	4	1	2	MD	0	NA	NA	NA	NA	1	1	0	NA	Financial aid	NA	1	0	No	3	NA	0	0	1	0	0
201	NKK	23741	1	55	2	NA	Medical	NA	AGBKOSCA64	2019-05-15	10.45	2019-05-13	KADANGHA	Male	Secondary/University	1	NA	Lomé	NA	Married/Living with a partner	1	2	3	3	3	NA	NA	In activity	0	NA	NA	NA	NA	0	NA	NA	NA	Income generating activity	NA	3	4	Yes	1	NA	0	1	1	0	0
210	NKK	19725	0	65	2	NA	Medical	NA	GNASIKCA54	2019-05-15	13.45	2019-05-11	KADANGHA	Female	Secondary/University	1	NA	Lomé	NA	Married/Living with a partner	NA	NA	3	2	1	1	NA	Retirement	1	1	0	0	NA	0	NA	NA	NA	Pension fund	NA	2	2	Yes	1	NA	0	0	1	0	0
208	NKK	15341	1	78	2	NA	Medical	NA	NSOWARCA41	2019-05-14	09.00	2019-05-13	KADANGHA	Male	None/Primary school	1	NA	NA	NA	NA	0	NA	12	NA	NA	NA	NA	Retirement	1	1	0	0	NA	1	1	0	NA	Pension fund	NA	2	0	Yes	1	NA	0	1	1	0	0
285	NKK	NA	0	50	2	NA	Medical	NA	ANAABLCA69	2019-05-13	14.30	2019-05-12	KADANGHA	Female	None/Primary school	1	NA	Lomé	NA	Married/Living with a partner	NA	NA	4	4	4	0	0	In activity	0	NA	NA	NA	NA	0	NA	NA	NA	Income generating activity	NA	2	2	No	1	NA	0	0	1	0	0
287	NKK	NA	0	69	2	NA	Medical	NA	ACHCODCA50	2019-05-09	12.05	2019-05-06	KADANGHA	Male	Secondary/University	1	NA	Lomé	NA	Married/Living with a partner	0	NA	1	5	4	0	1	Retirement	1	1	0	0	NA	0	NA	NA	NA	Pension fund	NA	2	2	No	1	NA	0	1	1	0	0
536	MOAP	NA	NA	50	2	NA	Medical	NA	AMEJACUA68	2018-08-12	1355	2018-08-03	COMLANVI PATRICE	Female	None/Primary school	1	NA	Lomé	NA	Widow/Living alone	NA	NA	NA	NA	NA	NA	NA	In activity	0	NA	NA	NA	NA	0	NA	NA	NA	MD	NA	NA	NA	No	NA	NA	NA	NA	NA	NA	NA
248	NKK	22282	0	58	2	NA	Medical	1	DABAMECA61	2019-04-06	07.00	2019-03-21	KADANGHA	Female	None/Primary school	1	NA	Other cities	ANEHO	Married/Living with a partner	NA	NA	2	2	1	1	NA	In activity	0	NA	NA	NA	NA	0	NA	NA	NA	Income generating activity	NA	2	0	No	1	NA	0	1	1	0	0
504	NKK	NA	0	75	2	NA	Medical	NA	SIREYACA44	2019-04-26	09.15	2019-04-20	KADANGHA	Female	None/Primary school	1	NA	Other cities	TSEVIE	Widow/Living alone	NA	NA	4	4	1	3	0	Retirement	0	NA	NA	NA	NA	1	1	0	NA	Financial aid	NA	2	0	No	1	NA	0	0	1	0	0
470	NKK	NA	0	75	2	NA	Medical	NA	AZITONCA44	2019-04-25	10.05	2019-04-23	KADANGHA	Female	None/Primary school	1	NA	Lomé	NA	Widow/Living alone	NA	NA	5	5	4	0	1	Retirement	0	NA	NA	NA	NA	1	1	0	NA	Financial aid	NA	2	0	No	1	NA	0	0	1	0	0
463	NKK	NA	0	55	2	NA	Medical	NA	SOUSALCA64	2019-04-25	08.00	2019-04-23	KADANGHA	Male	None/Primary school	1	NA	Lomé	NA	Married/Living with a partner	1	2	7	7	7	0	0	In activity	0	NA	NA	NA	NA	0	NA	NA	NA	Income generating activity	NA	2	8	No	1	NA	0	1	1	0	0
467	NKK	NA	0	63	2	NA	Medical	5	ASSFRACA56	2019-04-18	16.58	2019-04-17	KADANGHA	Female	Secondary/University	1	NA	Lomé	NA	Widow/Living alone	NA	NA	5	5	5	0	0	Retirement	0	NA	NA	NA	NA	1	1	0	NA	Financial aid	NA	2	0	No	1	NA	0	1	1	0	0
469	NKK	NA	0	63	2	NA	Medical	5	KOUTCHCA56	2019-04-18	18.00	2019-04-15	KADANGHA	Male	None/Primary school	1	NA	Lomé	NA	Married/Living with a partner	0	NA	5	5	4	0	1	Retirement	1	1	0	0	NA	1	1	0	NA	Pension fund	NA	2	1	Yes	1	NA	0	1	1	0	0
260	NKK	19725	0	65	1	NA	Medical	5	GALKAYSO54	2019-04-17	08.30	2019-04-09	KOUAKOU	Female	None/Primary school	1	NA	Other cities	ADETIKOPE	Widow/Living alone	NA	NA	4	4	4	NA	NA	In activity	0	NA	NA	NA	NA	0	NA	NA	NA	Income generating activity	NA	2	4	No	1	NA	0	0	1	0	0
525	NKK	NA	0	57	1	NA	Medical	6	SKPJOSSO62	2019-04-17	11.29	2019-03-12	KADANGHA	Male	Secondary/University	1	NA	Lomé	NA	Married/Living with a partner	0	NA	3	3	3	0	0	In activity	0	NA	NA	NA	NA	0	NA	NA	NA	Income generating activity	NA	2	8	No	1	NA	0	1	1	0	0
245	NKK	23377	0	55	1	NA	Medical	5	BOUARISO64	2019-04-16	10.40	2019-04-12	KOUAKOU	Male	None/Primary school	1	NA	Other cities	BASSSAR	Married/Living with a partner	0	NA	2	2	2	NA	NA	In activity	0	NA	NA	NA	NA	0	NA	NA	NA	Income generating activity	NA	2	3	No	1	NA	0	1	1	0	0
407	NKK	NA	0	68	2	NA	Medical	NA	ADIMICCA51	2019-04-13	10.15	2019-04-10	KADANGHA	Male	None/Primary school	1	NA	Lomé	NA	Married/Living with a partner	0	NA	10	10	1	0	6	Retirement	0	NA	NA	NA	NA	1	1	0	NA	Financial aid	NA	2	0	No	1	NA	0	1	1	0	0
404	NKK	NA	0	60	2	NA	Medical	NA	KOUKOFCA59	2019-04-12	NA	2019-04-04	KADANGHA	Male	None/Primary school	1	NA	Lomé	NA	Widow/Living alone	0	NA	2	2	1	0	1	Retirement	1	1	0	0	NA	1	1	0	NA	Pension fund	NA	2	0	No	1	NA	0	0	0	1	0
406	NKK	NA	0	67	2	NA	Medical	NA	ALLMASCA52	2019-04-11	08.35	2019-04-06	KADANGHA	Female	None/Primary school	1	NA	Lomé	NA	Widow/Living alone	NA	NA	5	5	0	0	0	In activity	0	0	0	NA	NA	1	1	0	NA	Income generating activity	NA	3	0	No	1	NA	0	0	1	0	0
405	NKK	NA	0	50	2	NA	Medical	NA	GBEADJCA69	2019-04-11	07.30	2019-04-03	KADANGHA	Female	None/Primary school	1	NA	Other cities	TSEVIE	Married/Living with a partner	NA	NA	3	3	3	0	0	In activity	0	NA	NA	NA	NA	0	NA	NA	NA	Income generating activity	NA	2	3	No	2	NA	0	1	1	0	0
559	MOAP	NA	0	55	2	NA	Medical	2	AGBMAS1963	2018-02-23	NA	2018-02-20	DFGK	Female	None/Primary school	1	NA	NA	NA	Married/Living with a partner	NA	NA	2	0	0	2	0	Retirement	0	NA	NA	NA	NA	1	1	0	0	Financial aid	NA	1	1	No	1	NA	0	1	0	0	0
249	NKK	21551	0	60	2	NA	Medical	NA	KOMWELCA59	2019-04-06	10.30	2019-04-03	KADANGHA	Female	None/Primary school	1	NA	Lomé	NA	Widow/Living alone	NA	NA	4	4	3	1	NA	In activity	0	NA	NA	NA	NA	1	1	0	NA	Income generating activity	NA	2	5	No	2	NA	0	0	1	0	0
247	NKK	14246	0	80	2	NA	Medical	5	TEBPADCA39	2019-04-06	09.45	2019-04-05	KADANGHA	Female	None/Primary school	1	NA	Lomé	NA	Widow/Living alone	NA	NA	7	5	4	NA	1	Retirement	0	NA	NA	NA	NA	1	1	0	NA	Financial aid	NA	2	0	No	1	NA	0	0	1	0	0
264	NKK	13150	0	83	2	NA	Medical	NA	ASSAMACA36	2019-04-05	17.01	2019-03-23	KADANGHA	Male	None/Primary school	1	NA	Lomé	NA	Married/Living with a partner	0	NA	8	7	6	NA	1	Retirement	1	1	0	0	NA	1	1	0	NA	Financial aid	NA	3	1	Yes	1	NA	0	1	1	0	0
246	NKK	19555	1	66	2	NA	Medical	NA	DAOABDCA53	2019-04-05	15.03	2019-04-04	KADANGHA	Male	Secondary/University	1	NA	Lomé	NA	Married/Living with a partner	0	NA	4	4	NA	NA	NA	Retirement	1	1	0	0	NA	1	1	0	NA	Financial aid	NA	2	0	Yes	1	NA	0	1	1	0	0
263	NKK	8767	0	95	1	NA	Medical	2	NYAMASSO24	2019-04-05	15.45	2019-04-02	AVOYI	Female	None/Primary school	1	NA	Lomé	NA	Widow/Living alone	NA	NA	8	6	6	NA	NA	MD	0	NA	NA	NA	NA	1	1	0	NA	Financial aid	NA	2	0	No	4	ENFANT	0	0	1	0	0
238	NKK	21916	0	59	1	NA	Medical	5	AMOAMASO60	2019-04-01	11.07	2019-03-20	AVOYI	Female	None/Primary school	1	NA	Other cities	VOGAN	NA	NA	NA	4	4	3	1	NA	In activity	0	NA	NA	NA	NA	1	1	0	NA	Income generating activity	NA	1	3	No	4	MAISON FAMILIALE	0	0	1	0	0
447	NKK	23011	1	57	2	NA	Medical	NA	DJOYAWCA62	2019-03-28	11.55	2019-03-25	KADANGHA	Male	Secondary/University	1	NA	Lomé	NA	Married/Living with a partner	0	NA	3	3	3	0	0	In activity	0	NA	NA	NA	NA	1	1	0	NA	Income generating activity	NA	2	5	No	1	NA	0	1	1	0	0
452	NKK	NA	0	55	2	NA	Medical	4	AKATCHCA64	2019-03-27	11.30	2019-03-25	KADANGHA	Male	None/Primary school	1	NA	Other cities	NOTSE	Married/Living with a partner	1	4	16	16	8	0	8	In activity	0	NA	NA	NA	NA	0	NA	NA	NA	Income generating activity	NA	2	1	No	2	NA	0	1	0	0	0
454	NKK	NA	0	70	2	NA	Medical	NA	DABASSCA59	2019-03-27	08.30	2019-03-25	KADANGHA	Female	None/Primary school	1	NA	Lomé	NA	Widow/Living alone	NA	NA	5	5	2	1	2	Retirement	1	0	1	0	NA	1	1	0	NA	Financial aid	NA	2	0	No	1	NA	0	0	0	0	0
450	NKK	22281	1	59	2	NA	Medical	NA	GIDANKCA60	2019-03-27	12.33	2019-03-27	KADANGHA	Male	Secondary/University	1	NA	Other cities	NA	Married/Living with a partner	0	NA	10	9	8	1	0	In activity	0	NA	NA	NA	NA	0	NA	NA	NA	Income generating activity	NA	3	7	Yes	2	NA	0	1	1	0	0
455	NKK	NA	0	55	2	NA	Medical	4	LAWSALCA64	2019-03-27	10.40	2019-03-21	KADANGHA	Male	None/Primary school	1	NA	Lomé	NA	Married/Living with a partner	0	NA	7	7	0	0	7	In activity	0	NA	NA	NA	NA	1	1	0	NA	Income generating activity	NA	3	1	No	1	NA	0	1	0	0	0
453	NKK	NA	0	63	2	NA	Medical	NA	SOWAKOCA56	2019-03-27	09.30	2019-03-21	KADANGHA	Female	None/Primary school	1	NA	Other cities	YOTO	Married/Living with a partner	NA	NA	8	7	5	0	2	In activity	0	NA	NA	NA	NA	1	1	0	NA	Financial aid	NA	2	0	No	1	NA	0	1	0	0	0
377	NKK	16238	0	75	2	NA	Medical	4	AMEYAOCA44	2019-03-21	09.15	2019-03-19	KADANGHA	Male	None/Primary school	1	NA	Other cities	NOTSE	Married/Living with a partner	0	NA	11	9	5	2	2	In activity	0	NA	NA	NA	NA	0	NA	NA	NA	Income generating activity	NA	3	4	No	2	NA	0	1	1	0	0
376	NKK	43631	0	57	2	NA	Medical	4	KPEYAWCA62	2019-03-21	08.10	2019-03-13	KADANGHA	Male	Secondary/University	1	NA	Lomé	NA	Widow/Living alone	0	NA	0	NA	NA	NA	NA	In activity	0	NA	NA	NA	NA	0	NA	NA	NA	Income generating activity	NA	3	4	No	2	NA	0	0	0	1	0
7	NKK	NA	0	56	1	NA	Medical	5	BAYYAOSO63	2019-03-20	12.30	2019-03-12	KOUAKOU	Male	NA	1	NA	Lomé	NA	Married/Living with a partner	0	NA	4	4	4	0	0	Retirement	1	1	0	0	NA	0	NA	NA	NA	Pension fund	NA	2	5	No	1	NA	0	1	1	0	0
378	NKK	24273	0	53	2	NA	Medical	NA	LAWLATCA66	2019-03-20	10.05	2019-03-08	KADANGHA	Male	Secondary/University	1	NA	Lomé	NA	Widow/Living alone	1	NA	4	4	4	0	0	Retirement	0	NA	NA	NA	NA	1	1	0	NA	Financial aid	NA	2	3	No	2	NA	1	0	0	0	0
19	NKK	43466	0	50	2	NA	Medical	4	NDJYAKCA69	2019-03-14	09.20	2019-03-11	KADANGHA	Male	Secondary/University	1	NA	Other cities	Mango	Married/Living with a partner	0	NA	8	8	8	0	0	Retirement	1	1	0	0	NA	0	NA	NA	NA	Pension fund	NA	2	9	Yes	1	NA	0	1	1	0	0
370	NKK	16802	1	65	2	NA	Medical	NA	BABBADCA54	2019-03-09	13.45	2019-03-05	KADANGHA	Male	None/Primary school	1	NA	Lomé	NA	Married/Living with a partner	0	NA	5	4	3	1	0	Retirement	0	NA	NA	NA	NA	1	1	0	NA	Pension fund	NA	2	7	Yes	2	NA	0	1	1	0	0
369	NKK	NA	0	52	2	NA	Medical	NA	YAYAMACA67	2019-03-07	10.15	2019-03-06	KADANGHA	Female	Secondary/University	1	NA	Lomé	NA	Widow/Living alone	NA	NA	6	6	6	0	0	In activity	0	NA	NA	NA	NA	1	1	0	NA	Income generating activity	NA	3	3	No	1	NA	0	0	1	1	0
368	NKK	NA	0	70	2	NA	Medical	NA	OURMEICA49	2019-03-06	11.00	2019-03-03	KADANGHA	Female	None/Primary school	1	NA	Lomé	NA	Widow/Living alone	NA	NA	7	3	3	0	0	MD	0	NA	NA	NA	NA	1	1	0	NA	Financial aid	NA	3	0	No	1	NA	0	0	1	0	0
121	NKK	21916	0	59	2	NA	Medical	NA	AYIMATCA60	2019-02-26	08.00	2019-02-19	KADANGHA	Male	Secondary/University	1	NA	Lomé	NA	Married/Living with a partner	0	NA	4	4	3	0	1	Retirement	0	NA	NA	NA	NA	1	1	0	NA	Financial aid	NA	2	2	No	1	NA	0	1	1	0	0
120	NKK	21551	0	60	2	NA	Medical	NA	BATHODCA59	2019-02-26	11.05	2019-02-23	KADANGHA	Female	Secondary/University	1	NA	Lomé	NA	Married/Living with a partner	NA	NA	5	5	5	0	0	Retirement	0	NA	NA	NA	NA	1	1	0	NA	Financial aid	NA	2	1	Yes	1	NA	0	1	1	0	0
72	NKK	24472	0	52	1	NA	Medical	5	OTOAWRSO66	2019-02-21	15.30	2019-01-05	KOUAKOU	Male	Secondary/University	1	NA	Lomé	NA	Married/Living with a partner	0	NA	7	7	6	0	1	Retirement	1	1	0	0	NA	1	1	0	NA	Pension fund	NA	2	6	Yes	1	NA	0	1	1	0	0
109	NKK	21551	0	60	1	NA	Medical	NA	DALAKLSO59	2019-02-20	12.20	2019-02-15	KADANGHA	Male	Secondary/University	1	NA	Other cities	Est Mono	Married/Living with a partner	0	NA	3	2	1	1	0	In activity	0	NA	NA	NA	NA	1	1	0	NA	Income generating activity	NA	2	3	Yes	2	NA	0	1	1	0	0
82	NKK	17899	0	70	2	NA	Medical	NA	KOWMANCA49	2019-02-07	09.25	2019-02-05	KADANGHA	Female	None/Primary school	2	Ghanéenne	Lomé	NA	Widow/Living alone	NA	NA	9	6	2	0	4	Retirement	0	NA	NA	NA	NA	0	NA	NA	NA	Income generating activity	NA	2	1	No	1	NA	0	0	1	0	0
652	MOAP	NA	1	60	2	NA	Medical	NA	DJOTROCA59	2019-01-03	900	2019-01-16	kadangha	Female	None/Primary school	1	NA	Other cities	NA	Widow/Living alone	0	NA	7	4	2	2	2	In activity	0	NA	NA	NA	NA	0	NA	NA	NA	Income generating activity	NA	2	0	No	1	NA	0	0	1	0	0
78	NKK	20090	0	64	2	NA	Medical	NA	AMAABDCA55	2019-02-11	15.25	2019-02-07	KADANGHA	Male	None/Primary school	1	NA	Lomé	NA	Married/Living with a partner	1	2	4	1	1	0	0	Retirement	0	NA	NA	NA	NA	0	NA	NA	NA	Financial aid	NA	2	4	No	2	NA	0	1	0	0	0
81	NKK	20455	1	63	2	NA	Medical	NA	AYODJECA56	2019-02-11	14.30	2019-02-07	KADANGHA	Female	None/Primary school	1	NA	Lomé	NA	Married/Living with a partner	NA	NA	4	4	2	0	2	In activity	0	NA	NA	NA	NA	1	1	0	NA	Income generating activity	NA	3	7	Yes	1	NA	0	0	1	0	0
77	NKK	24838	1	51	2	NA	Medical	NA	PASTCHCA68	2019-02-07	11.25	2019-02-05	KADANGHA	Male	Secondary/University	1	NA	Lomé	NA	Married/Living with a partner	0	NA	5	5	5	0	0	In activity	0	NA	NA	NA	NA	0	NA	NA	NA	Income generating activity	NA	3	6	Yes	1	NA	0	1	1	0	0
83	NKK	24108	0	53	2	NA	Medical	NA	TAWELICA66	2019-02-07	08.30	2019-05-05	KADANGHA	Female	None/Primary school	1	NA	Lomé	NA	Widow/Living alone	NA	NA	4	4	4	0	0	In activity	1	0	1	0	NA	0	NA	NA	NA	Income generating activity	NA	2	4	No	2	NA	0	0	1	0	0
76	NKK	22282	0	58	1	NA	Medical	NA	AROADISO61	2019-02-05	10.10	2019-01-29	KADANGHA	Female	None/Primary school	1	NA	Other cities	Aného	Widow/Living alone	NA	NA	9	5	2	0	3	In activity	0	NA	NA	NA	NA	0	NA	NA	NA	Income generating activity	NA	2	3	No	3	NA	0	0	0	1	0
493	NKK	20454	0	63	4	CHP KPALIME	Medical	NA	AMECHR1955	2018-10-10	14.03	2018-10-05	WELBECK	Female	None/Primary school	1	NA	Other cities	ADITA	Widow/Living alone	NA	NA	4	4	0	4	0	Retirement	0	NA	NA	NA	NA	1	1	0	NA	Financial aid	NA	0	0	No	2	NA	0	0	1	0	0
79	NKK	20455	0	63	1	NA	Medical	NA	CODGAYSO56	2019-02-04	13.20	2019-02-01	KADANGHA	Male	Secondary/University	1	NA	Lomé	NA	Married/Living with a partner	1	3	2	2	2	0	0	Retirement	0	NA	NA	NA	NA	0	NA	NA	NA	None	NA	2	0	No	2	NA	0	1	0	0	0
657	MOAP	NA	1	68	1	NA	Medical	NA	AMAAGBCA51	2019-02-02	11H30	2019-02-01	KADANGHA	Female	None/Primary school	1	NA	Other cities	ANEHO	Married/Living with a partner	NA	NA	6	6	6	6	0	In activity	0	NA	NA	NA	NA	0	NA	NA	NA	Income generating activity	NA	2	2	No	1	NA	0	1	0	0	0
656	MOAP	NA	1	52	2	NA	Medical	NA	BOKFAUCA57	2019-02-02	13H00	2019-01-23	KADANGHA	Male	None/Primary school	1	NA	Lomé	NA	Married/Living with a partner	1	3	4	4	4	4	0	Retirement	0	NA	NA	NA	NA	0	NA	NA	NA	Pension fund	NA	1	4	No	1	NA	1	0	0	0	0
655	MOAP	NA	0	60	2	NA	Medical	NA	TCHKAZEA59	2019-01-30	9H50	2019-01-27	KADAN	Male	None/Primary school	1	NA	Lomé	NA	Married/Living with a partner	0	NA	5	5	4	4	1	In activity	0	NA	NA	NA	NA	0	NA	NA	NA	Income generating activity	NA	3	9	Yes	1	NA	0	1	1	0	0
301	NKK	17830	1	70	2	NA	Medical	NA	TEOLAKCA48	2018-09-15	09.06	2018-09-13	DKD	Male	None/Primary school	1	NA	Lomé	NA	Married/Living with a partner	0	NA	2	2	2	NA	NA	Retirement	1	1	0	0	NA	1	1	0	NA	Pension fund	NA	2	2	Yes	1	NA	0	0	1	0	0
152	NKK	17899	0	70	2	NA	Medical	NA	DJABELCA49	2019-01-25	10.30	2019-01-23	KADANGHA	Female	None/Primary school	1	NA	Lomé	NA	Widow/Living alone	NA	NA	2	1	1	NA	NA	Retirement	0	NA	NA	NA	NA	1	1	1	NA	Financial aid	NA	2	1	No	2	NA	0	0	1	0	0
150	NKK	19725	0	65	1	NA	Medical	3	KPAOUKSO54	2019-01-25	15.35	2019-01-14	LYM	Male	Secondary/University	1	NA	Lomé	NA	Married/Living with a partner	0	NA	4	3	3	NA	NA	Retirement	1	1	0	0	NA	0	NA	NA	NA	Pension fund	NA	2	0	Yes	1	NA	0	1	1	0	0
151	NKK	19725	0	65	2	NA	Medical	NA	DJIYAOCA54	2019-01-23	08;30	2019-01-16	KADANGHA	Male	Secondary/University	1	NA	Other cities	ATAKPAME	Married/Living with a partner	0	NA	6	6	NA	4	2	In activity	1	1	0	0	NA	1	1	1	NA	Pension fund	NA	2	3	Yes	1	NA	0	1	1	0	0
153	NKK	19360	0	66	2	NA	Medical	NA	TANNAFCA53	2019-01-23	09.25	2019-01-16	KADANGHA	Female	None/Primary school	1	NA	Lomé	NA	Married/Living with a partner	NA	NA	7	5	NA	NA	NA	Retirement	0	NA	NA	NA	NA	0	NA	NA	NA	None	NA	1	0	No	1	NA	0	1	1	0	0
154	NKK	17899	0	70	2	NA	Medical	NA	DJOCLECA49	2019-01-22	08.40	2019-01-20	KADANGHA	Female	None/Primary school	1	NA	Other cities	TSEVIE	Widow/Living alone	NA	NA	6	1	NA	1	NA	Retirement	0	NA	NA	NA	NA	0	NA	NA	NA	None	NA	NA	0	No	1	NA	1	NA	NA	NA	NA
149	NKK	14246	0	80	2	NA	Medical	NA	ADAAMICA39	2019-01-21	15.55	2019-01-13	KADANGHA	Female	None/Primary school	1	NA	Lomé	NA	Widow/Living alone	NA	NA	3	3	1	NA	2	Retirement	1	0	1	0	NA	1	1	0	NA	Financial aid	NA	NA	0	No	1	NA	0	0	1	0	0
182	NKK	19725	0	65	3	NA	Medical	NA	KILKAXCA54	2018-11-03	09.15	2018-11-01	AYIGAH	Female	None/Primary school	1	NA	Other cities	NIAMTOUGOU	Widow/Living alone	NA	NA	5	1	1	1	NA	In activity	0	NA	NA	NA	NA	0	NA	NA	NA	None	NA	0	4	No	1	NA	0	0	1	0	0
632	MOAP	NA	1	80	2	NA	Medical	NA	FANASSCA48	2018-08-25	17H36	2018-08-21	DKD	Female	None/Primary school	1	NA	Other cities	NA	Widow/Living alone	NA	NA	3	3	1	2	1	MD	0	NA	NA	NA	NA	1	NA	NA	NA	Financial aid	NA	1	0	No	1	NA	0	0	1	0	0
326	NKK	20454	1	63	1	NA	Medical	3	BILNSASO55	2018-12-08	11.30	2018-12-02	DFGK	Male	Secondary/University	1	NA	Other cities	ATAKPAME	Married/Living with a partner	0	NA	4	4	0	2	2	Retirement	1	1	0	0	NA	1	1	0	NA	Pension fund	NA	4	7	No	1	NA	0	1	0	0	0
329	NKK	NA	NA	80	1	NA	Medical	3	BINIYASO38	2018-12-08	09.30	2018-12-04	DFGK	Female	None/Primary school	1	NA	Other cities	SOTOUBOUA	Widow/Living alone	NA	NA	10	6	1	5	0	Retirement	1	0	1	0	NA	1	1	0	NA	Pension fund	NA	1	1	No	1	NA	1	0	0	0	0
327	NKK	NA	NA	79	1	NA	Medical	3	WILFLASO39	2018-12-08	13.00	2018-12-06	DFGK	Female	Secondary/University	1	NA	Lomé	NA	Widow/Living alone	NA	NA	4	4	4	0	0	Retirement	1	0	1	0	NA	1	1	0	NA	Financial aid	NA	2	1	No	1	NA	0	0	1	0	0
331	NKK	22497	1	57	1	NA	Medical	3	AGBPHISO61	2018-12-01	09.06	2018-11-15	KADANGHA	Female	None/Primary school	1	NA	Other cities	SOKODE	Widow/Living alone	NA	NA	2	2	0	2	0	In activity	0	NA	NA	NA	NA	1	1	0	NA	Income generating activity	NA	3	1	No	1	NA	0	0	1	0	0
178	NKK	17261	1	71	2	NA	Medical	NA	JOHABACA47	2018-12-01	11.47	2018-11-30	ANANI JOEL	Female	None/Primary school	1	NA	Lomé	NA	Widow/Living alone	NA	NA	8	7	4	1	2	In activity	1	0	1	0	NA	1	1	1	NA	Income generating activity	NA	2	1	No	1	NA	0	0	1	0	0
484	NKK	16937	0	72	1	NA	Medical	NA	DIASALSO46	2018-09-28	10.58	2018-09-17	LYM	Male	Secondary/University	2	GHANEENNE	Lomé	NA	Married/Living with a partner	0	NA	3	3	1	0	2	In activity	0	NA	NA	NA	NA	1	1	0	NA	Financial aid	NA	4	10	No	1	NA	0	1	1	1	0
303	NKK	21186	0	60	2	NA	Medical	NA	TEGHASCA58	2018-09-06	14.30	2018-08-22	DKD	Male	Secondary/University	1	NA	Lomé	NA	Married/Living with a partner	0	NA	7	7	5	2	NA	MD	1	1	0	0	NA	1	1	1	NA	Pension fund	NA	2	1	Yes	1	NA	0	1	1	0	0
593	MOAP	NA	0	51	2	NA	Medical	4	AMEKDFCA67	2018-08-26	10H23	2018-08-25	E Hermann	Male	Secondary/University	1	NA	NA	NA	Married/Living with a partner	1	2	1	1	1	0	0	In activity	1	0	0	0	Salarie	0	NA	NA	NA	MD	SALAIRE	3	3	Yes	2	NA	1	0	0	0	0
590	MOAP	NA	NA	70	2	NA	Medical	2	AMADOVCA48	2018-08-25	10H00	2018-08-22	AMEDE AMAH DANIEL	Male	None/Primary school	1	NA	Other cities	NA	Widow/Living alone	0	NA	9	7	7	0	0	MD	0	NA	NA	NA	NA	1	0	1	NA	Financial aid	NA	1	4	No	1	NA	0	0	0	1	0
300	NKK	18264	0	68	2	NA	Medical	NA	KENAMACA50	2018-09-15	NA	2018-09-13	DKD	Male	None/Primary school	1	NA	Other cities	NOTSE	Married/Living with a partner	1	4	27	18	8	10	NA	In activity	0	NA	NA	NA	NA	1	1	0	NA	Income generating activity	NA	2	6	No	1	NA	0	1	1	0	0
732	MOAP	NA	NA	68	2	NA	Medical	NA	EKPYAWCA50	2018-08-25	NA	2018-08-25	DAKEY	Female	None/Primary school	1	NA	Other cities	NA	Married/Living with a partner	NA	NA	10	10	2	8	0	Retirement	0	NA	NA	NA	NA	1	1	0	NA	None	NA	0	3	No	4	Maison famillial	0	1	0	0	0
730	MOAP	NA	NA	56	2	NA	Medical	NA	KARVINCA62	2018-08-25	17H50	2018-08-21	INCONNU	Male	Secondary/University	1	NA	Lomé	NA	Widow/Living alone	NA	NA	NA	0	0	0	0	MD	0	NA	NA	NA	NA	0	NA	NA	NA	None	NA	0	0	No	2	NA	1	0	0	0	0
592	MOAP	NA	0	65	2	NA	Medical	2	KOUEBACA53	2018-08-25	11H40	2018-08-23	AMEDE DANIEL	Female	None/Primary school	1	NA	Other cities	NOTSE	Married/Living with a partner	NA	NA	4	4	1	3	0	MD	0	NA	NA	NA	NA	1	1	1	NA	None	NA	1	0	No	1	NA	0	1	0	0	0
588	MOAP	NA	NA	50	2	NA	Medical	NA	NYAADJCA68	2018-08-25	13H20	2018-08-23	DKD	Female	None/Primary school	1	NA	Lomé	NA	Married/Living with a partner	NA	NA	6	6	6	6	0	In activity	0	NA	NA	NA	NA	1	1	1	NA	Income generating activity	NA	2	0	No	2	NA	0	1	1	0	0
735	MOAP	NA	NA	58	2	NA	Medical	2	TCHAKOCA60	2018-08-25	15H12	2018-08-22	AMEDE DANIEL	Female	None/Primary school	1	NA	Other cities	VOGAN	Married/Living with a partner	NA	NA	5	5	4	0	1	In activity	0	NA	NA	NA	NA	0	NA	NA	NA	Income generating activity	NA	2	3	No	1	NA	0	1	1	0	0
670	MOAP	16968	0	76	4	CHR-LC	Medical	NA	NOUALBLC46	2018-08-16	12H41	2018-08-13	LYM	Male	None/Primary school	1	NA	NA	NA	Married/Living with a partner	0	NA	10	10	1	9	0	MD	0	NA	NA	NA	NA	0	NA	NA	NA	None	LOCATION	NA	0	No	1	NA	0	1	1	0	0
669	MOAP	25004	NA	50	2	NA	Medical	NA	DOGJOSCA68	2018-08-12	09H35	2018-08-08	COMLANVI PATRICE	Male	Secondary/University	1	NA	NA	NA	Married/Living with a partner	0	1	5	5	0	5	0	In activity	0	NA	NA	NA	NA	0	NA	NA	NA	Income generating activity	NA	2	1	No	1	NA	0	0	1	0	0
539	MOAP	NA	NA	64	2	NA	Medical	NA	KOSKOMCA44	2018-08-12	15H00	2018-08-03	DKD	Male	None/Primary school	1	NA	Other cities	GUINEE BISSAU1	Married/Living with a partner	1	3	17	17	0	17	0	In activity	1	1	0	0	0	0	NA	NA	NA	Income generating activity	NA	2	8	No	2	NA	1	0	0	0	0
75	NKK	10594	0	90	1	NA	Medical	3	ATSSOWSO29	2019-02-04	08.20	2019-01-28	KADANGHA	Female	None/Primary school	1	NA	Other cities	Vogan	Widow/Living alone	NA	NA	7	5	4	1	0	Retirement	0	NA	NA	NA	NA	1	1	0	NA	Financial aid	NA	2	0	No	1	NA	0	0	1	0	0
537	MOAP	NA	NA	62	2	NA	Medical	6	ASSYAOCA50	2018-08-11	1350	2018-08-09	ALFRED ZAUKPE	Male	None/Primary school	1	NA	NA	NA	Married/Living with a partner	0	1	9	9	5	NA	NA	Retirement	1	1	0	0	0	1	1	0	0	Pension fund	NON	2	1	No	2	NON	0	1	0	0	0
701	MOAP	43446	NA	52	2	NA	Medical	6	TCHESSCA67	2018-08-11	13H47100	2018-08-10	LYM	Male	Secondary/University	1	NA	NA	NA	Married/Living with a partner	0	NA	3	3	3	0	0	In activity	0	NA	NA	NA	NA	0	NA	NA	NA	Income generating activity	NA	2	4	No	2	NA	0	1	1	0	0
681	MOAP	NA	0	72	2	NA	Medical	5	TIABRICA46	2018-08-11	11H40	2018-08-08	ALFRED ZANKPE	Female	NA	1	NA	NA	NA	Widow/Living alone	NA	NA	8	2	0	0	0	Retirement	0	NA	NA	NA	NA	1	1	1	0	Financial aid	NA	1	0	No	3	NA	1	0	0	0	0
679	MOAP	NA	NA	73	1	NA	Medical	NA	DEDAKOSO53	2018-08-09	16H00	2018-08-06	DKD	Female	None/Primary school	1	NA	NA	NA	Widow/Living alone	NA	NA	7	6	3	6	0	MD	0	NA	NA	NA	NA	1	0	0	0	Financial aid	NA	2	0	No	1	NA	0	0	1	0	0
530	MOAP	NA	0	55	1	NA	Medical	6	DESSOFSO63	2018-08-09	11H45	2018-07-24	HERMAN EVI	Female	Secondary/University	1	NA	NA	NA	Widow/Living alone	NA	NA	1	1	1	0	0	In activity	0	NA	NA	NA	NA	0	NA	NA	NA	Financial aid	NA	0	0	No	1	NA	0	0	0	1	0
633	MOAP	NA	1	51	2	NA	Medical	NA	KOUKOSCA67	2018-06-26	10H20	2018-08-16	DKD	Male	Secondary/University	1	NA	NA	NA	Widow/Living alone	0	NA	3	3	2	2	1	In activity	0	NA	NA	NA	NA	1	0	1	NA	Income generating activity	NA	1	2	No	4	MAISON FAMILLIAL	0	0	1	0	0
674	MOAP	NA	0	82	2	NA	Medical	2	GNAASSCA36	2018-02-19	11H51	2018-02-16	DFGK	Female	None/Primary school	1	NA	NA	NA	Widow/Living alone	NA	NA	5	4	3	1	NA	Retirement	0	NA	NA	NA	NA	1	1	0	NA	Financial aid	NA	2	2	No	1	NA	0	0	1	0	0
557	MOAP	NA	0	57	2	NA	Medical	4	AFAWILCA61	2018-02-17	17H19	2018-01-15	EKH	Male	None/Primary school	1	NA	NA	NA	Married/Living with a partner	0	1	0	NA	NA	NA	NA	In activity	0	NA	NA	NA	NA	0	NA	NA	NA	Income generating activity	NA	0	3	No	3	NA	0	1	0	0	0
554	MOAP	NA	NA	87	2	NA	Medical	6	AGBAKOI931	2018-02-17	18H15	2018-01-29	DFGK	Female	None/Primary school	1	NA	NA	NA	Widow/Living alone	NA	NA	6	5	4	NA	1	Retirement	0	NA	NA	NA	NA	1	1	0	0	Financial aid	NA	2	0	No	1	NA	0	0	1	0	0
716	MOAP	NA	NA	51	2	NA	Medical	NA	AYIAKP1967	2018-02-17	19H11	2018-02-10	DFGK	Female	None/Primary school	1	NA	NA	NA	Widow/Living alone	NA	NA	2	0	2	0	0	In activity	0	NA	NA	NA	NA	0	NA	NA	NA	Income generating activity	NA	2	4	No	2	NA	1	0	1	0	0
699	MOAP	43238	NA	50	2	NA	Medical	4	BOUYAOCA67	2018-02-17	14H47	2018-01-31	BAWI	Male	Secondary/University	1	NA	NA	NA	Widow/Living alone	0	2	1	1	0	0	1	MD	0	NA	NA	NA	NA	1	0	1	0	None	NA	NA	0	No	4	Maison familiale	0	0	0	1	0
534	MOAP	24091	NA	53	2	NA	Medical	NA	KEDAWACA65	2018-02-17	17H09	2017-12-15	INCONNU	Male	Secondary/University	NA	NA	NA	NA	Married/Living with a partner	1	2	7	7	7	NA	NA	In activity	0	NA	NA	NA	NA	0	NA	NA	NA	MD	SALAIRE	3	8	Yes	1	NA	0	1	1	0	0
556	MOAP	43446	1	62	2	NA	Medical	4	NALADJCA62	2018-02-17	15H50	2018-02-09	ANANI Toel	Male	Secondary/University	1	NA	NA	NA	Married/Living with a partner	0	1	3	3	2	1	0	Retirement	1	1	0	0	0	1	0	1	0	Pension fund	NA	2	3	Yes	1	NA	0	1	1	0	0
676	MOAP	NA	0	56	2	NA	Medical	NA	TCHAKOCA	2018-02-17	1742	2018-02-15	INCONNU	Female	None/Primary school	1	NA	NA	NA	Widow/Living alone	NA	NA	6	6	6	6	0	Retirement	0	NA	NA	NA	NA	1	1	1	NA	Financial aid	NA	0	0	No	1	NA	0	0	1	0	0
286	NKK	NA	0	63	1	NA	Surgical	NA	GBEHOUSO57	2019-05-04	12.45	2019-04-30	KADANGHA	Male	Secondary/University	1	NA	Lomé	NA	Widow/Living alone	0	NA	1	1	1	0	0	In activity	0	NA	NA	NA	NA	1	1	0	NA	Income generating activity	NA	2	0	No	1	NA	1	0	0	0	0
288	NKK	22041	1	59	1	NA	Surgical	NA	NZOKPASO60	2019-05-02	13.06	2019-04-17	KADANGHA	Male	Secondary/University	1	NA	Other cities	AMLAME	Married/Living with a partner	0	NA	7	7	0	5	2	In activity	0	NA	NA	NA	NA	0	NA	NA	NA	Income generating activity	NA	2	14	Yes	1	NA	0	1	0	0	0
457	NKK	18263	1	70	1	NA	Surgical	3	MODKOMSO49	2019-03-27	NA	2019-03-27	DKD	Male	Secondary/University	1	NA	Other cities	AYOME	Married/Living with a partner	0	NA	8	8	2	5	1	In activity	0	NA	NA	NA	NA	0	NA	NA	NA	Income generating activity	NA	2	4	Yes	1	NA	0	1	1	0	0
104	NKK	17898	1	71	1	NA	Surgical	3	TSEYAWSO48	2019-02-05	14.30	2019-02-04	KADANGHA	Male	Secondary/University	1	NA	Lomé	NA	Married/Living with a partner	0	NA	5	5	1	0	4	In activity	1	1	0	0	NA	0	NA	NA	NA	Income generating activity	NA	5	4	No	1	NA	0	1	0	0	0
190	NKK	14977	0	77	1	NA	Surgical	3	SIKAKOSO41	2019-01-12	12.00	2019-01-07	KADANGHA	Female	None/Primary school	1	NA	Lomé	NA	Widow/Living alone	NA	NA	4	4	3	NA	1	Retirement	0	NA	NA	NA	NA	1	1	0	NA	Financial aid	NA	2	0	Yes	1	NA	0	0	1	1	0
330	NKK	18429	NA	68	1	NA	Surgical	3	AGODOTSO50	2018-12-08	11.30	2018-12-04	LYM	Male	None/Primary school	1	NA	Lomé	NA	Married/Living with a partner	0	NA	7	7	3	4	0	Retirement	1	1	0	0	NA	1	1	1	NA	Pension fund	NA	2	2	No	1	NA	0	1	1	0	0
328	NKK	NA	NA	62	1	NA	Surgical	3	WALTCHSO56	2018-12-04	15.00	2018-12-01	KADANGHA	Female	None/Primary school	1	NA	Lomé	NA	Widow/Living alone	NA	NA	3	3	2	1	0	Retirement	0	NA	NA	NA	NA	1	1	0	NA	None	NA	1	0	No	4	VIT CHEZ SA FILLE	0	0	1	0	0
481	NKK	20089	1	64	1	NA	Surgical	NA	ADOKUWSO54	2018-09-28	13.30	2018-09-12	DFGK	Male	Secondary/University	1	NA	Lomé	NA	Married/Living with a partner	1	3	10	10	9	0	1	Retirement	1	1	0	0	NA	1	1	0	NA	Financial aid	NA	4	5	Yes	1	NA	0	1	0	0	0
485	NKK	16968	NA	72	1	NA	Surgical	NA	YERMOUSO46	2018-09-28	14.15	2018-09-27	LYM	Male	NA	1	NA	Lomé	NA	Married/Living with a partner	1	3	NA	NA	NA	NA	NA	Retirement	0	NA	NA	NA	NA	1	1	1	NA	Financial aid	NA	2	3	No	1	NA	0	1	1	0	0
672	MOAP	NA	0	56	1	NA	Surgical	6	BATATSSO62	2018-08-10	13H30	2018-08-04	HERMAN EVI	Female	Secondary/University	1	NA	Lomé	NA	Widow/Living alone	NA	NA	4	4	1	3	0	Retirement	0	NA	NA	NA	NA	1	1	0	NA	Financial aid	NA	2	0	No	2	NA	0	0	1	0	0
555	MOAP	NA	1	56	4	Lome commune	Surgical	6	ASSNOU1962	2018-02-17	15H20	2018-02-12	DFGK	Male	Secondary/University	1	NA	NA	NA	Married/Living with a partner	0	NA	8	0	8	0	0	In activity	NA	NA	NA	NA	NA	NA	NA	NA	NA	Income generating activity	NA	4	10	Yes	1	NA	0	1	0	0	0
323	NKK	NA	NA	70	1	NA	Surgical	NA	KPOKOFSO48	2018-02-04	10.00	2018-11-26	KADANGHA	Male	None/Primary school	1	NA	Other cities	TSEVIE	Married/Living with a partner	0	NA	6	6	3	3	0	In activity	0	NA	NA	NA	NA	0	NA	NA	NA	MD	CULTIVATEUR	1	3	No	1	NA	0	1	1	0	0
[truncated: 403 more columns]
